# Supplementary material for: Extensive Association of Functionally and Cytotopically Related mRNAs with Puf Family RNA-Binding Proteins in Yeast
Source: PLoS Biol. 2004 Mar 16;2(3):e79. doi: 10.1371/journal.pbio.0020079 (PMC368173; doi:10.1371/journal.pbio.0020079)
Supplement: Table S1 — (15 KB XLS). [file pbio.0020079.st001.xls]

## Sheet: Sheet1
	Puf1	Puf2	Puf3	Puf4	Puf5
Puf1	40	36	1	1	3
Puf2	36	146	1	6	16
Puf3	1	1	220	5	8
Puf4	1	6	6	205	28
Puf5	3	15	5	28	224
