# Supplementary material for: Extensive Association of Functionally and Cytotopically Related mRNAs with Puf Family RNA-Binding Proteins in Yeast
Source: PLoS Biol. 2004 Mar 16;2(3):e79. doi: 10.1371/journal.pbio.0020079 (PMC368173; doi:10.1371/journal.pbio.0020079)
Supplement: Table S2 — Cells were grown to mid-log phase in YPAD medium and the number of cells was counted. Whole-cell extracts were prepared as described previously (Hoffman et al. 2002). In brief, cells were resuspended in 1× SDS-PAGE sample buffer, incubated at 100°C for 10 min, and vortexed for 2 min with glass beads. After a short centrifugation, eight dilutions of cell extracts and protein A (Amersham, Little Chalfont, United Kingdom), which served as a reference standard, were spotted on a nitrocellulose filter. Expression of IgG-binding domains was monitored with rabbit peroxidase–anti-peroxidase soluble complex at 1:5,000 (Sigma). Chemiluminescence was measured with a Typhoon 8600 Imager (Molecular Dynamics, Sunnyvale, California, United States) and quantified with the ImageQuant 5.2 software. Averaged numbers from two independent measurements were used for calculations. The total number of mRNA copies in the pool associated with each Puf protein was estimated as follows: copy numbers for individual mRNAs were retrieved from two independent genome-wide measurements (Holstege et al. 1998; Wang et al. 2002b). For genes with no data, we added the median value for copy numbers of all mRNAs in the respective pool. (30 KB XLS). [file pbio.0020079.st002.xls]

## Sheet: Sup_C
Protein	molecules/ cell	cellular concentration	Copy number mRNA targets
		~30E-15 liter/ cell	Wang et al. (2000)	Holstege et al. (1998)
Puf1	342 ± 16	19.1 ± 0.9 nM	77	139
Puf2	381 ± 32	21.1 ± 1.8 nM	325	565
Puf3	401 ± 74	22.1 ± 4.0 nM	315	252
Puf4	989 ± 96	54.3 ± 5.4 nM	620	843
Puf5	468 ± 46	25.9 ± 2.5 nM	388	482

## Sheet: calculation
	fmol/ ul		total								molecules/ cell		conc/ cell
protein	exp1	exp2	ex1 (fmol)	ex2 (fmol)	ex1 (mol/ cell)	ex2 (mol/ cell)	average	stdev	ex1	ex2	av	stdev	av	stdev
puf1	0.699	0.655	139.8	131	5.87395e-22	5.5042e-22	5.68908e-22	2.61451e-23	353.729	331.463	342.596	15.7446	1.89636e-08	8.71504e-10
puf2	0.798	0.709	159.6	141.8	6.70588e-22	5.95798e-22	6.33193e-22	5.28845e-23	403.828	358.79	381.309	31.847	2.11064e-08	1.76282e-09
puf3	0.896	0.689	179.2	137.8	7.52941e-22	5.78992e-22	6.65966e-22	1.23001e-22	453.421	348.669	401.045	74.0712	2.21989e-08	4.10003e-09
puf4	1.804	2.075	360.8	415	1.51597e-21	1.7437e-21	1.62983e-21	1.6103e-22	912.915	1050.05	981.485	96.9724	5.43277e-08	5.36767e-09
puf5	0.988	0.86	197.6	172	8.30252e-22	7.22689e-22	7.76471e-22	7.60585e-23	499.978	435.203	467.591	45.8025	2.58824e-08	2.53528e-09
	mRNA/ cell	protein per cell	stdev
Wang	77	342	16
	325	381	32
	315	401	74
	620	989	96
	388	468	46
Holstege	139	342	16
	565	381	32
	252	401	74
	843	989	96
	482	468	46
