# Supplementary material for: Extensive Association of Functionally and Cytotopically Related mRNAs with Puf Family RNA-Binding Proteins in Yeast
Source: PLoS Biol. 2004 Mar 16;2(3):e79. doi: 10.1371/journal.pbio.0020079 (PMC368173; doi:10.1371/journal.pbio.0020079)
Supplement: Table S3 — Columns indicate the following (from left to right): ORF; gene name; GO annotations; classification of gene products (soluble/membrane-associated); average log2 ratios of enrichment across four independent Puf affinity isolations; standard deviations; association of mRNA with other Puf proteins; mRNA copy numbers. (28 KB XLS). [file pbio.0020079.st003.xls]

## Sheet: puf1_52
YORF	GENE	Process	Function	Compartment	fraction	mean log2 ratio	stdev	cross reaction	copy number (Wang)	copy number (Holstege)
YGL035C	MIG1	regulation of transcription from Pol II promoter*	specific RNA polymerase II transcription factor activity	nucleus*	soluble	4.8725	0.726149	puf2	0.9	1.2
YDR222W		biological_process unknown	molecular_function unknown	cellular_component unknown	unknown	4.4725	0.549811	puf2	1.3	0.4
YOL109W		carbohydrate metabolism?	molecular_function unknown	cellular_component unknown	unknown	3.935	0.566892	puf2, 5	12.7	39.4
YIL119C	RPI1	Cell wall organization & biogenesis; thiamine biosynthesis	Transcriptional activator; small GTPase regulatory/interacting protein activity	nucleus, cytoplasma	soluble	3.9225	1.20655	puf2	1.4	0.3
YHR046C	INM1	phospholipid metabolism	myo-inositol-1(or 4)-monophosphatase activity	cellular_component unknown	unknown	3.8525	0.507962	puf2	0.8	0.8
YLL028W	TPO1	polyamine transport	spermine transporter activity*	plasma membrane	membrane	3.7375	0.543285	puf2	1	nd
YDR276C	PMP3	cation transport	transporter	plasma membrane	membrane	2.41	0.677495	puf2	3.2	21.6
YGR138C	TPO2	polyamine transport	spermine transporter activity	plasma membrane	membrane	2.365	0.623458	puf2	1	0.9
YNL315C	ATP11	protein complex assembly	chaperone activity	mitochondrial matrix	membrane	2.17	1.0214	puf3	1.3	1.6
YMR246W	FAA4	lipid metabolism*	long-chain-fatty-acid-CoA-ligase activity	lipid particle; cytoplasma	soluble	2.095	0.455302	puf2	2.8	5.5
YHR146W	CRP1	biological_process unknown	DNA binding activity	nucleus	soluble	1.5675	0.554339	puf2	2.2	2
YPR156C	TPO3	polyamine transport	spermine transporter activity	plasma membrane	membrane	1.4275	0.568529	puf2	0.9	0.7
YML053C		biological_process unknown	interacts with Tdh1p (yeast to hybrid)	cellular_component unknown	unknown	1.42667	1.15846	puf2	1	1.8
YBL069W	AST1	protein-membrane targeting	protein transporter activity	plasma membrane	membrane	1.315	0.536252	puf2	1	0.6
YKL091C	SFH1	vesicle-mediated transport	Lipid transporter; Sec14 homolog	membrane	membrane	1.24	0.284722	puf2	0.6	0.3
YGR139W		biological_process unknown	molecular_function unknown	cellular_component unknown		1.235	0.671342	puf2	2.3	nd
YJR091C	PUF1	mRNA catabolism, deadenylation-dependent	mRNA binding activity	cellular_component unknown	unknown	1.235	0.207605	puf2	1.1	0.7
YBL085W	BOI1	establishment of cell polarity (sensu Saccharomyces)*	phospholipid binding activity	bud neck*	membrane	1.1875	0.508945	puf2	1.8	1.5
YDL160C	DHH1	deadenylation-dependent decapping*	protein binding activity	cytoplasm	soluble	1.185	0.304686	puf2, 5	1.3	1.1
YPL184C		biological_process unknown	nucleic acid binding activit, RNP domain	cellular_component unknown	unknown	1.1275	0.432926	puf2	1.2	0.9
YLR219W	MSC3	meiotic recombination	molecular_function unknown	cellular_component unknown	unknown	1.085	0.377138	puf2	0.7	0.6
YBR054W	YRO2	heat shock response activity	Homolog to HSP30 heat shock protein Yro1p	five transmembrane domains	membrane	1.07	0.54754	puf2	3.2	3.8
YGR023W	MTL1	cell wall organization and biogenesis	molecular_function unknown	integral to plasma membrane	membrane	1.0425	0.231138	puf2	0.8	nd
YDR033W	MRH1	biological_process unknown	molecular_function unknown	plasma membrane	membrane	0.99	0.719305	puf2	11.2	23.6
YGR108W	CLB1	G2/M transition of mitotic cell cycle*	cyclin-dependent protein kinase, regulator activity	cellular_component unknown	soluble	0.93	0.377271	puf2	1.6	1.6
YKL106W	AAT1	aspartate catabolism	aspartate aminotransferase activity	mitochondrion	soluble	0.9125	0.109049	puf2	1.6	0.9
YCL044C		biological_process unknown	molecular_function unknown	unknown	unknown	0.88	0.341858	puf2	0.5	0.3
YDR259C	YAP6	positive regulation of transcription from Pol II promoter	RNA polymerase II transcription factor activity	nucleus	soluble	0.875	0.599416	puf2	0.5	0.2
YGR172C	YIP1	vesicle-mediated transport	transporter	ER; Golgi	membrane	0.875	0.37855	puf2	1.6	1.9
YOL070C		transcription/ chromatin structure	Nap1p associated complex	cellular_component unknown	unknown	0.875	0.223979	puf2	1.1	1
YHL036W	MUP3	amino acid transport	methionine transporter activity	integral to plasma membrane	membrane	0.87	0.189209	puf2	0.5	0.4
YDL129W		biological_process unknown	molecular_function unknown	cytoplasm and nucleus	soluble	0.8375	0.594608	puf2	0.8	0.3
YDL014W	NOP1	rRNA modification*	methyltransferase activity	nucleolus*	soluble	0.835	0.270863	puf4, 5	5.7	15.2
YDR247W	VHS1	protein amino acid phosphorylation*	protein kinase activity*	cellular_component unknown	unknown	0.82	0.325883	puf2	0.7	0.2
YDR443C	SSN2	negative regulation of transcription from Pol II promoter	general RNA polymerase II transcription factor activity	nucleus	soluble	0.8125	0.449398		1.6	nd
YGL034C		biological_process unknown	molecular_function unknown	cellular_component unknown	unknown	0.8125	0.621899		0.5	nd
YJL205C-A	NCE101	vesicle-mediated transport; endosome transport	transporter	Shmoo tip; plasma membrane; extrinsic to membrane	membrane	0.79	0.443246	puf2	0.8	nd
YBL084C	CDC27	ubiquitin-dependent protein catabolism*	protein binding activity*	anaphase-promoting complex	soluble	0.7825	0.981169		1	0.4
mitochondrial genes:
Q0280A	COB1 (mito)	aerobic respiration*	ubiquinol-cytochrome c reductase activity	respiratory chain complex III; mitochondria	membrane	1.7875	1.04107	puf2	(COX1) 1.4	(COX1) nd
Q0280F	COB1 (mito)	"	"	"		1.7025	0.873475
Q0280D	COB1 (mito)	"	"	"		1.565	1.06688
Q0295	COB1 (mito)	"	"	"		1.4525	0.787163
INTQ0280E	COB1 (mito)	"	"	"		1.4375	0.596343
Q0283	COB1 (mito)	"	"	"		1.4025	0.873017
Q0290	COB1 (mito)	"	"	"		1.2025	0.783002
INTQ0280D	COB1 (mito)	"	"	"		1.1375	0.989659
Q0185D	COX1 (mito)	aerobic respiration	cytochrome c oxidase activity	respiratory chain complex IV; mitochondria	membrane	1.255	0.637521	puf2	(COB1) nd	(COB1) nd
Q0185H	COX1 (mito)	"	"	"		1.095	0.540031
Q0185F	COX1 (mito)	"	"	"		1.01	0.277609
Q0185A	COX1 (mito)	"	"	"		0.9675	0.48072
INTQ0185C	COX1 (mito)	"	"	"		0.8875	0.210456
									75.6	131.7
									1.1	7.2
						mRNA copy number			76.7	138.9
