# Supplementary material for: Extensive Association of Functionally and Cytotopically Related mRNAs with Puf Family RNA-Binding Proteins in Yeast
Source: PLoS Biol. 2004 Mar 16;2(3):e79. doi: 10.1371/journal.pbio.0020079 (PMC368173; doi:10.1371/journal.pbio.0020079)
Supplement: Table S4 — Notations are as in Table S3. (52 KB XLS). [file pbio.0020079.st004.xls]

## Sheet: Puf2_data
YORF	GENE	Process	Function	Compartment	Fraction	mean log2 ratio	stdev	Cross reaction	copy number (Wang)	copy number (Holstege)
YDR222W		biological_process unknown	molecular_function unknown	cellular_component unknown		5.9375	0.427346	puf1	1.3	0.4
YOL109W		carbohydrate metabolism?	molecular_function unknown	cellular_component unknown		5.7625	0.212505	puf1, 5	12.7	39.4
YGR138C	TPO2	polyamine transport	spermine transporter activity	plasma membrane	membrane	5.39	0.632192	puf1	1	0.9
YLL028W	TPO1	polyamine transport	spermine transporter activity*	plasma membrane	membrane	5.0925	0.899718	puf1	1	nd
YDR033W	MRH1	biological_process unknown	molecular_function unknown	plasma membrane	membrane	5.035	0.0655744	puf1	11.2	23.6
YGL035C	MIG1	regulation of transcription from Pol II promoter*	specific RNA polymerase II transcription factor activity	nucleus	soluble	4.985	0.619543	puf1	0.9	1.2
YHR046C	INM1	phospholipid metabolism	myo-inositol-1(or 4)-monophosphatase activity	cellular_component unknown		4.855	0.354636	puf1	0.8	0.8
YDR276C	PMP3	cation transport	transport	plasma membrane	membrane	4.6325	0.287677	puf1	3.2	21.6
YIL119C	RPI1	Cell wall organization & biogenesis; thiamine biosynthesis	Transcriptional activator; small GTPase regulatory/interacting protein activity	nucleus	soluble	4.345	0.216102	puf1	1.4	0.3
YBR054W	YRO2	heat shock response activity	Homolog to HSP30 heat shock protein Yro1p	five potential transmembrane domains	membrane	4.24	0.425206	puf1	3.2	3.8
YMR246W	FAA4	lipid metabolism*	long-chain-fatty-acid-CoA-ligase activity	lipid particle; cytoplasma	soluble	4.07	0.186726	puf1	2.8	5.5
YKL106W	AAT1	aspartate catabolism	aspartate aminotransferase activity	mitochondrion	soluble	3.7075	0.172506	puf1	1.6	0.9
YCR024C-A	PMP1	cation transport	molecular_function unknown	plasma membrane	membrane	3.675	0.162173		2.1	nd
YNL190W		response to dessication	molecular_function unknown	cell wall (sensu Fungi)	membrane	3.66	0.0989949	puf1	6.9	9.9
YPR156C	TPO3	polyamine transport	spermine transporter activity	plasma membrane	membrane	3.66	0.380614		0.9	0.7
YGL008C	PMA1	regulation of pH*	hydrogen-transporting two-sector ATPase activity	plasma membrane*	membrane	3.6375	1.1889		16.8	43.1
YPR149W	NCE102	protein secretion	molecular_function unknown	plasma membrane, cytoplasma	membrane	3.57	0.41497		5.7	15.5
YKL091C	SFH1	vesicle-mediated transport	Lipid transporter	membrane	membrane	3.4675	0.200728	puf1	0.6	0.3
YGR139W		biological_process unknown	molecular_function unknown	cellular_component unknown		3.3825	0.350654	puf1	2.3	nd
YCL044C		biological_process unknown	molecular_function unknown	mitochondrion	soluble	3.24	0.954708	puf1	0.5	0.3
YEL017C-A	PMP2	cation transport	molecular_function unknown	plasma membrane	membrane	3.225	0.413803		9.7	nd
YMR183C	SSO2	non-selective vesicle fusion*	t-SNARE activity	integral to membrane*	membrane	3.15	0.151217		2.4	1.2
YBL069W	AST1	protein-membrane targeting	protein transporter activity	plasma membrane	membrane	3.1325	0.443574	puf1	1	0.6
YGR108W	CLB1	G2/M transition of mitotic cell cycle*	cyclin-dependent protein kinase, regulator activity	cellular_component unknown		3.06	0.909872	puf1	1.6	1.6
YPL279C		biological_process unknown	CrcB-like protein	putative membrane (homology)	membrane	2.98	0.497594		0.8	0.6
YHR061C	GIC1	establishment of cell polarity (sensu Saccharomyces)*	small GTPase regulatory/interacting protein activity	bud neck*	soluble	2.925	0.30337	puf5	0.8	0.3
YCR021C	HSP30	response to stress*	heat shock protein activity	plasma membrane	membrane	2.8975	0.34442		0.8	0.3
YPL250C	ICY2	biological_process unknown	molecular_function unknown	cellular_component unknown		2.845	0.200416		1.4	0.7
YPL230W	USV1	transcription Pol II promotor	transcription factor activity	nucleus	soluble	2.8275	0.861254		0.9	nd
YDR259C	YAP6	positive regulation of transcription from Pol II promoter	RNA polymerase II transcription factor activity	nucleus	soluble	2.7725	0.592305	puf1	0.5	0.2
YOR161C		biological_process unknown	molecular_function unknown	integral to plasma membrane	membrane	2.75	0.890955		0.7	1.1
YOR390W		biological_process unknown	CrcB-like protein	putative membrane (homology)		2.7475	0.499491		1.1	0.6
YPL036W	PMA2	regulation of pH*	hydrogen-transporting two-sector ATPase activity	plasma membrane	membrane	2.7375	0.6131		4.6	0.2
YPL004C	LSP1	biological_process unknown	molecular_function unknown	cytoplasm; plasmamembrane associated	membrane	2.725	0.104722		2.8	2.6
YBR005W		biological_process unknown	molecular_function unknown	mitochondrion		2.6875	0.417642		0.7	0.9
YOR226C	ISU2	iron ion homeostasis*	molecular_function unknown	mitochondrial matrix	membrane	2.62	0.340196		0.8	nd
YKL186C	MTR2	poly(A)+ mRNA-nucleus	protein binding activity, RNA export	nuclear pore	membrane	2.615	0.882364		1.9	1.7
YHL036W	MUP3	amino acid transport	methionine transporter activity	plasma membrane	membrane	2.59	0.505173	puf1	0.5	0.4
YML053C		biological_process unknown	interacts with Tdh1p (yeast to hybrid)	cellular_component unknown		2.555	0.463645	puf1	1	1.8
YKL062W	MSN4	response to stress*	DNA binding activity*	nucleus	soluble	2.48	0.382012		1.1	1.1
YLR022C		biological_process unknown	Phosphatidylinositol-4,5-bisphosphate binding activity	cytoplasma	soluble	2.4725	0.451765		2.7	1.7
YLR219W	MSC3	meiotic recombination	molecular_function unknown	cellular_component unknown		2.45	1.16112	puf1	0.7	0.6
YNL068C	FKH2	pseudohyphal growth*	transcription factor activity	nucleus	soluble	2.4325	0.752391		0.7	0.4
YPL037C	EGD1	nascent polypeptide association	chaperone activity	plasma membrane		2.255	0.557644		12.1	22
YOL014W		biological_process unknown	molecular_function unknown	cellular_component unknown		2.215	0.200416		1.4	1.1
YCL051W	LRE1	cell wall organization and biogenesis*	transcription regulator activity*	cell wall (sensu Fungi)	membrane	2.185	0.68413		0.6	0.2
YPL184C		biological_process unknown	RNP-domain	cellular_component unknown		2.1825	0.545672	puf1	1.2	0.9
YOR137C	SIA1	proton transport	Protein serine/threonine phosphatase activity	cellular_component unknown	soluble	2.18	0.444522		0.7	0.1
YAL036C	FUN11	biological_process unknown	GTPase activity	cellular_component unknown		2.1625	0.374733		2.6	nd
YMR263W	SAP30	chromatin silencing at telomere*	histone deacetylase activity	histone deacetylase complex	soluble	2.1275	1.21577		0.9	0.9
YER145C	FTR1	high affinity iron ion transport	iron ion transporter activity	plasma membrane	membrane	2.0475	0.358736		2.2	3.4
YLR399C	BDF1	sporulation (sensu Saccharomyces)	transcription regulator activity	nucleus	soluble	2.0225	0.884359	puf5	1.2	1.1
YJR022W	LSM8	mRNA splicing*	pre-mRNA splicing factor activity	small nuclear ribonucleoprotein complex	soluble	2.015	0.406653		1.2	nd
YDL129W		biological_process unknown	molecular_function unknown	cytoplasm, nucleus	soluble	2	0.555758	puf1	0.8	0.3
YOL070C		biological_process unknown	Nap1p-associated complex	cellular_component unknown		1.9725	0.528417	puf1	1.1	1
YOR225W		biological_process unknown	molecular_function unknown	cellular_component unknown		1.9375	0.552653		1.1	0.4
YHR146W	CRP1	biological_process unknown	DNA binding activity	nucleus	soluble	1.9	1.56508	puf1	2.2	2
YJR024C		Carbohydrate metabolism	Racemase and epimerase activity, acting on carbohydrates and derivatives	cellular_component unknown		1.8625	0.438891		1.5	3.7
YOL016C	CMK2	protein amino acid phosphorylation*	calcium/calmodulin-dependent protein kinase activity	cytoplasma	soluble	1.8275	0.372503		1.2	0.6
YOR052C		biological_process unknown	AN1-like Zinc finger	cellular_component unknown		1.815	1.03113		1.7	1.8
YBL085W	BOI1	establishment of cell polarity	phospholipid binding activity	bud neck*	membrane	1.8125	0.177271	puf1	1.8	1.5
YDR247W	VHS1	protein amino acid phosphorylation*	protein kinase activity*	cellular_component unknown		1.8075	0.232576	puf1	0.7	0.2
YMR102C		biological_process unknown	Phospholipid binding activity	cellular_component unknown		1.8025	0.347886		1.8	1
YGR023W	MTL1	cell wall organization and biogenesis	molecular_function unknown	plasma membrane	membrane	1.7975	0.466074	puf1	0.8	nd
YMR209C		biological_process unknown	Nup85p-associated complex	cytoplasma	soluble	1.7525	0.267255		1	0.8
YDL046W	NPC2	lipid transport?	MD-2-related lipid recognition domain	putative transmembrane domain (homology)	membrane	1.7375	0.737445		1.9	3.4
YNL231C	PDR16	phospholipid transport; response to drug*	phosphatidylinositol transporter activity	membrane associated; ER	membrane	1.7175	1.8209		1.7	nd
YDR485C	VPS72	protein-vacuolar targeting	molecular_function unknown	membrane associated; cytoplasma	membrane	1.7125	0.662942		1.2	0.3
YBL070C		biological_process unknown	molecular_function unknown	cellular_component unknown		1.685	0.563885		5.4	nd
YGR086C	PIL1	Response to stress	molecular_function unknown	cellular_component unknown		1.675	0.381007		7.4	4.4
YDR441C	APT2	biological_process unknown	molecular_function unknown*	cellular_component unknown		1.6675	0.244864		1.2	1.8
YKL029C	MAE1	pyruvate metabolism*	malate dehydrogenase (oxaloacetate decarboxylating) activity	mitochondrion	soluble	1.6425	0.501822		1.8	nd
YKL030W		biological_process unknown	molecular_function unknown	cellular_component unknown		1.62	0.188326		3.7	nd
YBR002C	RER2	protein amino acid glycosylation*	prenyltransferase activity	endoplasmic reticulum	membrane	1.6	0.243447		1.2	nd
YLR019W	PSR2	response to stress	protein phosphatase activity	plasma membrane	membrane	1.5775	0.309771		1.1	0.9
YJR104C	SOD1	zinc ion homeostasis*	copper, zinc superoxide dismutase activity	cytosol; mitochondrion	soluble	1.57	1.51776		12.5	14.7
YBL029W		biological_process unknown	molecular_function unknown	cellular_component unknown		1.5625	0.211877		0.7	0.3
YKL109W	HAP4	transcription*	transcriptional activator activity	CCAAT-binding factor complex	soluble	1.5625	0.243499		1.3	1
YOL101C		biological_process unknown	molecular_function unknown	integral to membrane	membrane	1.5575	0.185899		1	0.9
YJR023C		biological_process unknown	molecular_function unknown	cellular_component unknown		1.5375	1.50808		1.1	nd
YML052W	SUR7	sporulation (sensu Saccharomyces)	molecular_function unknown	integral to membrane*	membrane	1.53667	0.257358	puf4, 5	1.6	4
YOR267C	HRK1	cell ion homeostasis; cation transport	protein kinase activity; involved in regulation of Pma1p activity	cellular_component unknown		1.535	0.515138		1	1.1
YDL160C	DHH1	deadenylation-dependent decapping*	protein binding activity	cytoplasm	soluble	1.53333	0.418609	puf1, 5	1.3	1.1
YDR540C		biological_process unknown	molecular_function unknown	cellular_component unknown		1.53	0.22701		0.7	nd
YNL307C	MCK1	protein amino acid phosphorylation*	glycogen synthase kinase 3 activity*	soluble fraction	soluble	1.5275	0.263613		2	2.2
YPL267W		biological_process unknown	molecular_function unknown	nucleus	soluble	1.52	0.582924		1	0.4
YCR061W		stress response	molecular_function unknown	integral to membrane	membrane	1.4925	0.594215		0.3	0.3
YJL205C-A	NCE101	vesicle-mediated transport; endosome transport	molecular_function unknown	Shmoo tip; plasma membrane; Cytoplasm; Bud neck	membrane	1.485	0.358004	puf1	0.8	nd
YNL160W	YGP1	response to stress*	molecular_function unknown	cell wall (sensu Fungi)	membrane	1.48333	0.509542	puf1	2.2	14.3
YLR189C	UGT51	sterol metabolism	sterol glucosyltransferase activity	cytosol	soluble	1.4825	0.665351		0.8	nd
YJL159W	HSP150	cell wall organization and biogenesis	structural constituent of cell wall	cell wall	membrane	1.48	0.360648		10.6	10.9
YOR327C	SNC2	endocytosis*	v-SNARE activity	transport vesicle	membrane	1.475	0.481144		2	4.4
YPR035W	GLN1	nitrogen metabolism	glutamate-ammonia ligase activity	cytoplasm	soluble	1.46	1.12312		8.8	14.6
YBL003C	HTA2	chromatin assembly/disassembly	DNA binding activity	nucleosome	soluble	1.43	0.319583	puf4	14.6	24.5
YKL144C	RPC25	transcription from Pol III promoter	DNA-directed RNA polymerase activity	DNA-directed RNA polymerase III complex	soluble	1.42	0.371753		1.5	1.5
YNL300W		biological_process unknown	molecular_function unknown	cell wall (sensu Fungi)	membrane	1.4125	0.596902		1.9	5.9
YNL244C	SUI1	translational initiation	translation initiation factor activity	ribosome	soluble	1.405	0.3367		8.6	12.5
YGL044C	RNA15	mRNA polyadenylation*	cleavage/polyadenylation specificity factor activity	mRNA cleavage factor complex	soluble	1.4	0.524214		1	1
YPL011C	TAF3	transcription initiation from Pol II promoter*	general RNA polymerase II transcription factor activity	transcription factor TFIID complex	soluble	1.385	0.621906		2.2	1
YMR181C		biological_process unknown	molecular_function unknown	cellular_component unknown		1.38	0.560892		1.2	0.4
YNL192W	CHS1	Chitin metabolism, budding	chitin synthase activity	plasma membrane*	membrane	1.3775	0.307069		1.1	0.4
YBR212W	NGR1	regulation of growth	RNA binding activity*	cytoplasm	soluble	1.3775	0.669546		1.1	1.8
YKL051W		response to heat; protein localization	molecular_function unknown	integral to membrane	membrane	1.365	0.129743	puf4	0.7	0.6
YHR055C	CUP1-2	response to copper ion	copper ion binding activity	cytosol	soluble	1.36	0.104243		0.7	50.5
YOL116W	MSN1	hyperosmotic response	molecular_function unknown	nucleus	soluble	1.3475	0.575579	puf5	1.2	0.2
YDL020C	RPN4	ubiquitin-dependent protein catabolism	proteasome endopeptidase activity	19S proteasome regulatory particle	soluble	1.33	0.432897		1	1.3
YNL047C		establishment of cell polarity	Protein phosphatase activity	cytoplasma	soluble	1.325	0.797224	puf5	0.7	0.6
YLL043W	FPS1	transport*	transporter activity*	cytoplasma; plasma membrane	membrane	1.32	0.286007		1.1	1.2
YLR286C	CTS1	cytokinesis, completion of separation	chitinase activity	endoplasmic reticulum*	membrane	1.315	0.508626		7.3	10.4
YNL130C	CPT1	phosphatidylcholine biosynthesis	diacylglycerol cholinephosphotransferase activity	endoplasmic reticulum	membrane	1.31	0.239583		1.3	2.1
YBR252W	DUT1	pyrimidine deoxyribonucleoside triphosphate catabolism	dUTP pyrophosphatase activity	cellular_component unknown		1.3	0.421268	puf5	2	4.7
YHR053C	CUP1-1	response to copper ion	copper ion binding activity	cytosol	soluble	1.3	0.587026		0.7	48.9
YGL158W	RCK1	protein amino acid phosphorylation*	protein serine/threonine kinase activity	cellular_component unknown		1.2925	0.308369		0.3	0.1
YOR372C	NDD1	G2/M-specific transcription in mitotic cell cycle	transcriptional activator activity	nucleus	soluble	1.2875	0.307828		2.4	nd
YMR070W	MOT3	transcription	DNA binding activity*	nucleus	soluble	1.285	0.68027		2.6	1.7
YEL007W	TOS9	biological_process unknown	molecular_function unknown	cytoplasma	soluble	1.285	0.904563		0.7	0.6
YJR147W	HMS2	pseudohyphal growth	transcription factor activity	cellular_component unknown		1.28	0.130894		0.7	0.3
YDR096W	GIS1	intracellular signaling cascade	transcription factor activity	cellular_component unknown		1.27	0.277248		0.9	0.3
YKL067W	YNK1	DNA metabolism*	nucleoside-diphosphate kinase activity	cytosol*	soluble	1.255	0.212681		2.3	3.9
YDL167C	NRP1	biological_process unknown	N-rich protein; RNP motif	cellular_component unknown		1.2525	0.201556	puf5	1.1	0.6
YGR172C	YIP1	vesicle-mediated transport	molecular_function unknown	membrane*	membrane	1.2325	0.167606	puf1	1.6	1.9
YDR146C	SWI5	G1-specific transcription in mitotic cell cycle	transcriptional activator activity	nucleus	soluble	1.2275	0.23768		0.7	0.8
YER047C	SAP1	biological_process unknown	molecular_function unknown	cellular_component unknown		1.225	0.506261		0.4	0.1
YPR157W		protein vacuolar targeting; organelle organization and biogenesis	molecular_function unknown	vacuole	membrane	1.2175	0.28324	puf5	0.7	nd
YDL035C	GPR1	pseudohyphal growth*	G-protein coupled receptor activity	plasma membrane	membrane	1.2125	0.229837		1.7	0.7
YPL204W	HRR25	DNA repair*	protein kinase activity*	nucleus	soluble	1.21	0.349571		1.4	1.5
YLR006C	SSK1	osmosensory signaling pathway via two-component system*	enzyme activator activity*	cytoplasm	soluble	1.2025	0.625213		0.8	0.3
YJL024C	APS3	Golgi to vacuole transport	molecular_function unknown	AP-3 adaptor complex	membrane	1.2	0.142916		1.3	nd
YLR131C	ACE2	G1-specific transcription in mitotic cell cycle	transcriptional activator activity	nucleus	soluble	1.1875	0.234663		1	0.3
YOR101W	RAS1	RAS protein signal transduction*	RAS small monomeric GTPase activity	plasma membrane	membrane	1.18	0.503413		2.1	0.8
YPL066W		biological_process unknown	molecular_function unknown	cellular_component unknown		1.1675	0.436148	puf5	1.4	1
YNL145W	MFA2	signal transduction during conjugation with cellular fusion	pheromone activity	extracellular	soluble	1.1625	0.361939		1.3	0.8
YLR371W	ROM2	cell wall organization and biogenesis*	signal transducer activity*	bud tip	membrane	1.16	0.465797		1.8	36
YFR024C-A	LSB3	cytoskeleton organization and biogenesis	protein binding activity	actin cortical patch		1.155	0.221284		1.6	0.7
YNR017W	MAS6	mitochondrial translocation	protein transporter activity	mitochondrion*	soluble	1.1475	0.221867	puf3	1.8	nd
YKL068W	NUP100	mRNA-nucleus	structural molecule activity	nuclear pore	membrane	1.1375	0.168992	puf5	0.9	1.2
YOL155C		cell wall organization and biogenesis	glucosidase activity	cell wall	membrane	1.135	0.199416		0.4	1
YJR091C	JSN1	mRNA catabolism, deadenylation-dependent	mRNA binding activity	cellular_component unknown	soluble	1.1325	0.506779		1.1	0.7
YOR140W	SFL1	negative regulation of transcription from Pol II promoter	specific transcriptional repressor activity	nuclear chromosome	soluble	1.13	1.27606	puf4, 5	0.8	nd
YPR019W	CDC54	DNA replication initiation*	chromatin binding activity*	nucleus	soluble	1.105	0.329596	puf5	1.4	0.7
YGL014W	PUF4	mRNA catabolism, deadenylation-dependent*	mRNA binding activity	cellular_component unknown		1.105	0.457347	puf4	1.1	0.6
YCR008W	SAT4	G1/S transition of mitotic cell cycle*	protein kinase activity	cellular_component unknown		1.0825	0.267753	puf5	1	1.1
YDR281C	PHM6	phosphate metabolism	molecular_function unknown	cellular_component unknown		1.0625	0.502087	puf5	1.2	1.1
YMR184W		biological_process unknown	molecular_function unknown	cellular_component unknown		1.045	0.355387		1.6	1.3
mitochondrial genes/ introns:
Q0185H	COX1 (mito)	aerobic respiration*	ubiquinol-cytochrome c reductase activity	respiratory chain complex III; mitochondria	membrane	2.7425	0.337775	puf1	(COX1) 1.4	(COX1) nd
Q0185A	COX1 (mito)	"	"	"		2.5125	0.825565
Q0185F	COX1 (mito)	"	"	"		2.505	0.570175
Q0200	COX1 (mito)	"	"	"		2.36	0.348807
Q0185D	COX1 (mito)	"	"	"		2.34	0.336254
Q0185E	COX1 (mito)	"	"	"		2.27	0.420476
Q0180	COX1 (mito)	"	"	"		2.1575	0.419076
Q0195	COX1 (mito)	"	"	"		1.9075	0.241022
INTQ0185C	COX1 (mito)	"	"	"		1.7225	0.446645
INTQ0185B	COX1 (mito)	"	"	"		1.525	0.284312
Q0190A	COX1 (mito)	"	"	"		1.3125	0.228965
Q0210	COX1 (mito)	"	"	"		1.1725	0.36664
Q0205	COX1 (mito)	"	"	"		1.035	0.276827
Q0280A	COB1 (mito)	aerobic respiration	cytochrome c oxidase activity	respiratory chain complex IV; mitochondria	membrane	3.65	0.876166	puf1	(COB1) nd	(COB1) nd
Q0280F	COB1 (mito)	"	"	"		3.39	0.839087
Q0280D	COB1 (mito)	"	"	"		3.09	0.11804
Q0283	COB1 (mito)	"	"	"		2.64	0.0867948
Q0295	COB1 (mito)	"	"	"		2.5675	0.704527
INTQ0280E	COB1 (mito)	"	"	"		2.4525	0.769042
Q0290	COB1 (mito)	"	"	"		1.8075	0.263106
INTQ0280D	COB1 (mito)	"	"	"		1.2225	0.172119
SPL2YPL198W	intron RPL7B	intron				2.2175	0.437826
SPL2YDR064W	intron RPS13	intron				1.215	0.163605
									323.6	540.4
									1.1	25
						mRNA copy number			324.7	565.4
