# Supplementary material for: Extensive Association of Functionally and Cytotopically Related mRNAs with Puf Family RNA-Binding Proteins in Yeast
Source: PLoS Biol. 2004 Mar 16;2(3):e79. doi: 10.1371/journal.pbio.0020079 (PMC368173; doi:10.1371/journal.pbio.0020079)
Supplement: Table S5 — Columns indicate the following (from left to right): ORF; gene name; GO annotations; classification of gene products (soluble/membrane-associated); average log2 ratios of enrichment across four independent Puf affinity isolations; standard deviations; association of mRNA with other Puf proteins; location of consensus motif identified by MEME; mRNA copy numbers. (70 KB XLS). [file pbio.0020079.st005.xls]

## Sheet: non-mito targets
YORF	GENE	Process	Function	Compartment	Fraction	mean log2 ratio	Cross reaction	Puf3 motif	copy number (Wang et al.)	copy number (Holstege et al.)
YNL293W	MSB3	actin filament organization*	RAB GTPase activator activity	bud tip*		3.2575		3'UTR	0.8	0.3
YBL008W	HIR1	regulation of transcription from Pol II promoter	transcription co-repressor activity	nucleus	soluble	2.8725			1	0.3
YGR238C	KEL2	conjugation with cellular fusion	molecular_function unknown	bud neck*		2.835		ORF	0.9	0.2
YDL182W	LYS20	lysine biosynthesis, aminoadipic pathway	homocitrate synthase activity	nucleus	soluble	2.5375			4.1	4.8
YDR229W	IVY1	secretory pathway	phospholipid binding activity	vacuolar membrane (sensu Fungi)	membrane	2.4225			1	0.7
YHR090C	YNG2	chromatin modification	enzyme activator activity	nucleus*		2.0725			1.1	0.3
YDR270W	CCC2	intracellular copper ion transport*	copper-exporting ATPase activity	Golgi trans-face	membrane	2.0475			0.6	0.4
YMR172W	HOT1	regulation of transcription from Pol II promoter*	specific RNA polymerase II transcription factor activity	nuclear chromosome	soluble	1.96667			0.8	nd
YHR109W	CTM1	protein modification	[cytochrome c]-lysine N-methyltransferase activity	cytosol	soluble	1.9225		3'UTR	0.6	nd
YGR213C	RTA1	biological_process unknown	molecular_function unknown	integral to membrane	membrane	1.86			0.9	nd
YPL072W	UBP16	protein deubiquitination	ubiquitin-specific protease activity	cytoplasm	soluble	1.7775		3'UTR	0.6	nd
YDL131W	LYS21	lysine biosynthesis, aminoadipic pathway	homocitrate synthase activity	nucleus	soluble	1.7275			3.8	3
YLR026C	SED5	ER to Golgi transport*	t-SNARE activity	Golgi cis-face	membrane	1.685	puf4	3'UTR	0.9	0.4
YLR079W	SIC1	G1/S transition of mitotic cell cycle*	protein binding activity*	nucleus*	soluble	1.645			1.1	1.9
YHR119W	SET1	chromatin silencing at telomere*	histone-lysine N-methyltransferase activity	nucleus	soluble	1.51			0.9	0.7
YNL098C	RAS2	pseudohyphal growth*	RAS small monomeric GTPase activity	plasma membrane	membrane	1.4825	puf5		1.9	3.5
YDR285W	ZIP1	meiosis*	molecular_function unknown	synaptonemal complex	soluble	1.45667		3'UTR	0.8	0.3
YGR147C	NAT2	N-terminal peptidyl-methionine acetylation	peptide alpha-N-acetyltransferase activity	cytoplasm	soluble	1.4475		3'UTR	1.2	1.3
YPL008W	CHL1	chromosome segregation	DNA helicase activity	nucleus	soluble	1.435		ORF	1.3	0.4
						1.99794		8/19 (42%)

## Sheet: Puf3_data
YORF	GENE	Process	Function	Compartment	Fraction	mean log2 ratio	stdev	Cross reaction	Puf3 motif	copy number (Wang)	copy number (Holstege)
YJL071W	ARG2	ornithine biosynthesis	glutamate N-acetyltransferase activity	mitochondrial matrix	soluble	5.03667	0.875233		ORF	0.9	0.7
YOR187W	TUF1	translational elongation	translation elongation factor activity	mitochondrial matrix*	soluble	5.03667	1.30921		3'UTR, ORF	3	7.2
YOR201C	PET56	rRNA modification	rRNA (guanine-N1-)-methyltransferase activity	mitochondrion	soluble	4.9775	0.360959		ORF	0.9	0.6
YNL081C		biological_process unknown	molecular_function unknown	mitochondrion	soluble	4.94	0.345929		3'UTR	1.5	1.2
YGL236C	MTO1	protein biosynthesis	molecular_function unknown	mitochondrion	soluble	4.68	0.503521		ORF	0.8	0.3
YHR147C	MRPL6	protein biosynthesis	structural constituent of ribosome	mitochondrial large ribosomal subunit	soluble	4.575	0.694094		3'UTR	0	1.5
YMR257C	PET111	protein biosynthesis	translation regulator activity	mitochondrial inner membrane	membrane	4.5625	0.516228		3'UTR	0.9	0.4
YKL087C	CYT2	cytochrome c-heme linkage	holocytochrome c synthase activity	mitochondrial intermembrane space	soluble	4.4625	0.178396		3'UTR	1.3	1.2
YOR158W	PET123	protein biosynthesis	structural constituent of ribosome	mitochondrial small ribosomal subunit	soluble	4.305	0.177482		3'UTR	1.7	0.7
YNR037C	RSM19	protein biosynthesis	structural constituent of ribosome	mitochondrial small ribosomal subunit	soluble	4.27	0.446692		3'UTR	1.6	1.9
YGL143C	MRF1	protein biosynthesis*	translation release factor activity	mitochondrion	soluble	4.2325	0.992585		3'UTR	0.8	0.3
YDR347W	MRP1	protein biosynthesis	structural constituent of ribosome	mitochondrial small ribosomal subunit	soluble	4.18667	0.313422		3'UTR	1.3	1.5
YDR237W	MRPL7	protein biosynthesis	structural constituent of ribosome	mitochondrial large ribosomal subunit	soluble	4.005	0.583809		3'UTR	1.2	1.5
YNL083W		transport	transporter activity	mitochondrial inner membrane	membrane	3.925	0.233024			0.8	0.3
YDR041W	RSM10	protein biosynthesis	structural constituent of ribosome	mitochondrial small ribosomal subunit	soluble	3.86333	0.990269		3'UTR	2.7	1.7
YBL090W	MRP21	protein biosynthesis*	structural constituent of ribosome	mitochondrial small ribosomal subunit	soluble	3.8425	1.24237		3'UTR	1.3	1.1
YNR017W	MAS6	mitochondrial translocation	protein transporter activity	mitochondrion*	membrane	3.745	0.337194	puf2	3'UTR	1.8	nd
YDR511W	ACN9	gluconeogenesis*	molecular_function unknown	mitochondrial intermembrane space	soluble	3.6575	0.361236		3'UTR	1.1	0.8
YNL315C	ATP11	protein complex assembly	chaperone activity	mitochondrial matrix		3.62	0.5004	puf1	3'UTR	1.3	1.6
YPR047W	MSF1	protein biosynthesis	phenylalanine-tRNA ligase activity	mitochondrion	soluble	3.6	0.20664		3'UTR	0.8	0.3
YGL235W		biological_process unknown	molecular_function unknown	cellular_component unknown		3.5925	0.633844			0.6	nd
YNL185C	MRPL19	protein biosynthesis	structural constituent of ribosome	mitochondrial large ribosomal subunit	soluble	3.5875	0.471054	puf4	3'UTR	1.6	nd
YOR200W		biological_process unknown	molecular_function unknown	cellular_component unknown		3.56	0.532917			1.1	0.1
YBR146W	MRPS9	protein biosynthesis	structural constituent of ribosome	mitochondrial small ribosomal subunit	soluble	3.48	0.842734		3'UTR	1.2	2.1
YEL050C	RML2	protein biosynthesis*	structural constituent of ribosome	mitochondrial large ribosomal subunit	soluble	3.47	0.267582		3'UTR	1.4	1.5
YDR375C	BCS1	aerobic respiration	adenosinetriphosphatase activity	mitochondrial inner membrane	membrane	3.4525	0.909666		3'UTR	0.6	0.3
YOR286W		biological_process unknown	molecular_function unknown	cellular_component unknown		3.43333	0.387857		3'UTR	2	3.5
YKL155C	RSM22	protein biosynthesis	structural constituent of ribosome	mitochondrial small ribosomal subunit	soluble	3.405	1.34088		ORF	0.9	0.6
YDR175C	RSM24	protein biosynthesis*	structural constituent of ribosome	mitochondrial small ribosomal subunit	soluble	3.385	0.313316		3'UTR	1.2	1
YLR382C	NAM2	RNA splicing*	mRNA binding activity*	mitochondrion	soluble	3.37333	0.460036		3'UTR	0.9	0.3
YML009C	MRPL39	protein biosynthesis	structural constituent of ribosome	mitochondrial large ribosomal subunit	soluble	3.365	0.440946		3'UTR	2	3
YDL107W	MSS2	mitochondrial translocation*	protein stabilization activity	mitochondrial inner membrane	membrane	3.33	0.831445		3'UTR	0.8	0.2
YLL009C	COX17	cytochrome c oxidase biogenesis*	copper ion transporter activity	mitochondrion	soluble	3.3225	0.449546		2x 3'UTR	2.3	4.2
YEL020W-A	TIM9	mitochondrial translocation	chaperone activity*	mitochondrial intermembrane space	soluble	3.295	0.233345		3'UTR	nd
YHL014C	YLF2	biological_process unknown	molecular_function unknown	cellular_component unknown		3.2925	0.49257		3'UTR	0.8	0.2
YOL033W	MSE1	protein biosynthesis*	glutamate-tRNA ligase activity	mitochondrion	soluble	3.26667	0.410528		3'UTR	1.5	0.4
YNL293W	MSB3	actin filament organization*	RAB GTPase activator activity	bud tip*		3.2575	0.177271		3'UTR	0.8	0.3
YIL022W	TIM44	mitochondrial translocation	protein transporter activity	mitochondrial matrix	membrane	3.2175	0.388705		3'UTR	0.9	0.7
YAL039C	CYC3	cytochrome c-heme linkage	holocytochrome c synthase activity	mitochondrial intermembrane space	soluble	3.1575	0.499625		3'UTR	1.1	1.8
YGR021W		biological_process unknown	molecular_function unknown	cellular_component unknown		3.125	0.531695		3'UTR	3.1	0.3
YHR059W	FYV4	biological_process unknown	molecular_function unknown	cellular_component unknown		3.095	0.568419		3'UTR	1.5	0.6
YPL029W	SUV3	RNA catabolism	ATP dependent RNA helicase activity	mitochondrion*	soluble	3.08	0.676412		3'UTR	0.9	0.2
YNL184C		biological_process unknown	molecular_function unknown	cellular_component unknown		3.0575	0.642722	puf4		1.6	0.4
YJL063C	MRPL8	protein biosynthesis*	structural constituent of ribosome	mitochondrial large ribosomal subunit	soluble	3.0575	0.362066		3'UTR	1.3	1
YIL093C	RSM25	protein biosynthesis	structural constituent of ribosome	mitochondrial small ribosomal subunit	soluble	3.035	0.316912		3'UTR	2.3	0.4
YDR337W	MRPS28	protein biosynthesis*	structural constituent of ribosome*	mitochondrial small ribosomal subunit	soluble	3.025	0.642417		3'UTR	1.2	1
YIL070C	MAM33	aerobic respiration	molecular_function unknown	mitochondrial matrix	soluble	3.005	0.387169		3'UTR	1.2	1.8
YBR282W	MRPL27	protein biosynthesis	structural constituent of ribosome	mitochondrial large ribosomal subunit	soluble	3.0025	0.495807		3'UTR	1.2	1.9
YPL104W	MSD1	protein biosynthesis	aspartate-tRNA ligase activity	mitochondrion	soluble	2.995	0.419643		3'UTR	1.6	0.6
YOL071W	EMI5	biological_process unknown	molecular_function unknown	cellular_component unknown		2.97	0.257423		3'UTR	1.6	0.7
YLR177W		biological_process unknown	molecular_function unknown	not yet annotated		2.96	0.317595		ORF	0.8	0.9
YOL023W	IFM1	translational initiation	translation initiation factor activity	mitochondrion	soluble	2.9475	0.117296	puf4, puf5	3'UTR	1.4	0.2
YNL122C		biological_process unknown	molecular_function unknown	cellular_component unknown		2.93	0.506952		3'UTR	1.5	1
YJL096W	MRPL49	protein biosynthesis	structural constituent of ribosome	mitochondrial large ribosomal subunit	soluble	2.9275	0.713647		3'UTR	1.4	nd
YGR165W	MRPS35	protein biosynthesis*	structural constituent of ribosome	mitochondrial small ribosomal subunit	soluble	2.89	0.73303		3'UTR	0.9	1.1
YBL008W	HIR1	regulation of transcription from Pol II promoter	transcription co-repressor activity	nucleus	soluble	2.8725	0.875609			1	0.3
YGR238C	KEL2	conjugation with cellular fusion	molecular_function unknown	bud neck*		2.835	0.190919		ORF	0.9	0.2
YOR205C		biological_process unknown	molecular_function unknown	cellular_component unknown		2.7925	0.762512		3'UTR	1.5	0.6
YHL004W	MRP4	protein biosynthesis	structural constituent of ribosome*	mitochondrial small ribosomal subunit	soluble	2.785	0.493322		3'UTR	0.9	0.4
YCR024C		protein biosynthesis	asparagine-tRNA ligase activity	mitochondrion	soluble	2.77333	2.00702		3'UTR	0.9	0.2
YLR069C	MEF1	translational elongation	translation elongation factor activity	mitochondrion	soluble	2.7525	0.590162		3'UTR	1.5	1.8
YGR062C	COX18	cytochrome c oxidase biogenesis	molecular_function unknown	mitochondrial inner membrane*	membrane	2.725	0.757826		3'UTR	1.3	0.6
YJL143W	TIM17	mitochondrial translocation	protein transporter activity	mitochondrial inner membrane translocase complex	membrane	2.7125	0.359572		3'UTR	2	3.5
YNL073W	MSK1	lysyl-tRNA aminoacylation	lysine-tRNA ligase activity	mitochondrion	soluble	2.7075	0.486098		3'UTR	1.1	0.3
YIR021W	MRS1	mRNA splicing	molecular_function unknown	cellular_component unknown		2.705	0.72968		3'UTR	0.8	0.7
YPL013C	MRPS16	protein biosynthesis	structural constituent of ribosome	mitochondrial small ribosomal subunit	soluble	2.6875	0.445524		3'UTR	1.5	4.3
YMR158W	MRPS8	protein biosynthesis	structural constituent of ribosome	mitochondrial small ribosomal subunit	soluble	2.685	0.306866		3'UTR	1.6	1.2
YNL252C	MRPL17	protein biosynthesis	structural constituent of ribosome	mitochondrial large ribosomal subunit	soluble	2.68	0.369955		3'UTR	1.2	nd
YLR439W	MRPL4	protein biosynthesis	structural constituent of ribosome	mitochondrial large ribosomal subunit	soluble	2.665	0.469432		3'UTR	0.9	0.4
YPL172C	COX10	heme a biosynthesis	protoheme IX farnesyltransferase activity	mitochondrial inner membrane	membrane	2.6425	0.659261		3'UTR	1	0.9
YBR185C	MBA1	aerobic respiration*	molecular_function unknown	mitochondrial inner membrane	membrane	2.635	0.44155		3'UTR	2.2	1.3
YDR116C	MRPL1	protein biosynthesis*	structural constituent of ribosome	mitochondrial large ribosomal subunit	soluble	2.635	0.288271		3'UTR	2	1.1
YDR115W		aerobic respiration	structural constituent of ribosome	mitochondrial large ribosomal subunit	soluble	2.615	0.83676		3'UTR	1.4	2.1
YDL044C	MTF2	mRNA processing	RNA binding activity	mitochondrion	soluble	2.6075	0.241851		3'UTR	1.9	nd
YGR171C	MSM1	methionyl-tRNA aminoacylation	methionine-tRNA ligase activity	mitochondrion	soluble	2.605	0.439886		3'UTR	1	0.6
YBR251W	MRPS5	protein biosynthesis	structural constituent of ribosome	mitochondrial small ribosomal subunit*	soluble	2.6	0.350428		3'UTR	0.7	0.6
YPL132W	COX11	aerobic respiration	molecular_function unknown	mitochondrial inner membrane	membrane	2.595	0.468651		3'UTR	1.3	0.7
YGR084C	MRP13	protein biosynthesis	structural constituent of ribosome	mitochondrial small ribosomal subunit	soluble	2.59	0.736139		3'UTR	1.5	1.9
YBL107C		biological_process unknown	molecular_function unknown	cellular_component unknown		2.585	0.471699		3'UTR	1.5	0.8
YKL003C	MRP17	protein biosynthesis	structural constituent of ribosome	mitochondrial small ribosomal subunit	soluble	2.585	0.94391		3'UTR	2.1	1.6
YKL137W		biological_process unknown	molecular_function unknown	not yet annotated		2.57	0.446244		3'UTR	1.9	1
YMR225C	MRPL44	protein biosynthesis	structural constituent of ribosome	mitochondrial large ribosomal subunit	soluble	2.5525	0.739431		3'UTR	2.3	1
YDL182W	LYS20	lysine biosynthesis, aminoadipic pathway	homocitrate synthase activity	nucleus	soluble	2.5375	0.873055			4.1	4.8
YLR218C		biological_process unknown	molecular_function unknown	cellular_component unknown		2.5125	0.590671	puf5	3'UTR	1.2	0.7
YGR220C	MRPL9	protein biosynthesis*	structural constituent of ribosome*	mitochondrial large ribosomal subunit	soluble	2.5125	0.898939		3'UTR	2.1	1.6
YKR006C	MRPL13	protein biosynthesis	structural constituent of ribosome	mitochondrial large ribosomal subunit	soluble	2.4825	0.299486		3'UTR	1.5	1.9
YDR316W		biological_process unknown	S-adenosylmethionine-dependent methyltransferase activity	cellular_component unknown		2.4675	0.551324		3'UTR	1.4	0.6
YHR116W		aerobic respiration	molecular_function unknown	cellular_component unknown		2.455	0.306431		3'UTR	0.8	0.4
YDR430C	CYM1	biological_process unknown	molecular_function unknown	cellular_component unknown		2.45333	0.408575		3'UTR	nd	0.6
YBR268W	MRPL37	protein biosynthesis	structural constituent of ribosome	mitochondrial large ribosomal subunit	soluble	2.4375	0.769951		3'UTR	1.5	1.7
YOR150W	MRPL23	protein biosynthesis*	structural constituent of ribosome	mitochondrial large ribosomal subunit	soluble	2.435	0.579971		3'UTR	2.1	nd
YML025C		protein biosynthesis*	structural constituent of ribosome	mitochondrial large ribosomal subunit	soluble	2.42667	0.44859		3'UTR	1.2	0.7
YHR091C	MSR1	protein biosynthesis*	arginine-tRNA ligase activity	mitochondrion	soluble	2.425	0.340832		3'UTR	0.5	0.8
YDR229W	IVY1	secretory pathway	phospholipid binding activity	vacuolar membrane (sensu Fungi)	membrane	2.4225	0.58094			1	0.7
YMR193W	MRPL24	protein biosynthesis	structural constituent of ribosome	mitochondrial large ribosomal subunit	soluble	2.4075	0.377569		3'UTR	1.6	0.4
YCR046C	IMG1	protein biosynthesis	structural constituent of ribosome	mitochondrial ribosome	soluble	2.4	0.975807		3'UTR	0.8	nd
YGL068W		biological_process unknown	molecular_function unknown	cellular_component unknown		2.3975	0.496815		3'UTR	2	2.5
YKR085C	MRPL20	protein biosynthesis*	structural constituent of ribosome	mitochondrial large ribosomal subunit	soluble	2.39	1.10052		3'UTR	2.1	2.5
YHR005C-A	MRS11	mitochondrial translocation	chaperone activity*	mitochondrial intermembrane space	soluble	2.3875	0.12816		3'UTR	4.2	nd
YGL069C		biological_process unknown	molecular_function unknown	cellular_component unknown		2.385	0.608523			2.5	nd
YBR122C	MRPL36	protein biosynthesis	structural constituent of ribosome	mitochondrial large ribosomal subunit	soluble	2.3625	0.495807		3'UTR	2.1	1
YBR292C		biological_process unknown	molecular_function unknown	cellular_component unknown		2.3075	0.960499		ORF	1.1	0.3
YGL063W	PUS2	tRNA modification	pseudouridylate synthase activity	cellular_component unknown		2.305	0.546046			0.4	0.2
YPR067W	ISA2	iron ion transport	molecular_function unknown	mitochondrial intermembrane space	soluble	2.2925	0.355375	puf5	3'UTR	1.5	nd
YJL046W		biological_process unknown	molecular_function unknown	not yet annotated		2.285	0.275772		3'UTR	0.5	0.2
YGR219W		biological_process unknown	molecular_function unknown	cellular_component unknown		2.27333	0.580546			1.7	0.2
YPR109W		biological_process unknown	molecular_function unknown	cellular_component unknown		2.27	0.643739		ORF	0.9	1
YGR257C		transport	transporter activity	mitochondrial inner membrane		2.2425	0.558652		3'UTR	1.4	1.3
YIL134W	FLX1	mitochondrial transport	flavin-adenine dinucleotide transporter activity	mitochondrion	soluble	2.2325	0.61959		3'UTR	0.8	0.3
YNR020C		biological_process unknown	molecular_function unknown	cellular_component unknown		2.23	0.457894		3'UTR	1.1	1.2
YMR157C		biological_process unknown	molecular_function unknown	cellular_component unknown		2.2075	0.551626		3'UTR	0.8	0.8
YER058W	PET117	cytochrome c oxidase biogenesis	molecular_function unknown	mitochondrial inner membrane		2.205	0.53033	puf5	3'UTR	1	0.7
YLR008C		biological_process unknown	molecular_function unknown	cellular_component unknown		2.2	0.253377		3'UTR	1.3	2.4
YDR194C	MSS116	RNA splicing	RNA helicase activity	mitochondrial matrix	soluble	2.1975	0.515388		3'UTR	3.1	2.5
YOR199W		biological_process unknown	molecular_function unknown	cellular_component unknown		2.19	0.0141421			1.7	nd
YDR125C	ECM18	cell wall organization and biogenesis	molecular_function unknown	cellular_component unknown		2.17	0.612699			0.4	nd
YNL131W	TOM22	mitochondrial translocation	protein transporter activity	mitochondrial outer membrane translocase complex	membrane	2.13	0.460326			3.1	3.6
YDL202W	MRPL11	protein biosynthesis	structural constituent of ribosome	mitochondrial large ribosomal subunit	soluble	2.125	0.481698		3'UTR, 5'UTR	1.2	0.9
YJL112W	MDV1	mitochondrial genome maintenance*	molecular_function unknown	mitochondrial outer membrane	membrane	2.125	0.190919		3'UTR, ORF	1.4	0.7
YNL137C	NAM9	protein biosynthesis	structural constituent of ribosome	mitochondrial small ribosomal subunit	soluble	2.125	0.455595		3'UTR	1.6	1.1
YOR020C	HSP10	protein folding	chaperone activity	mitochondrial matrix	soluble	2.12	0.141421		3'UTR	5.7	12.1
YER154W	OXA1	mitochondrial translocation	protein transporter activity	mitochondrial inner membrane	membrane	2.1075	0.575695		3'UTR	1.1	2.2
YHR090C	YNG2	chromatin modification	enzyme activator activity	nucleus*		2.0725	0.76391			1.1	0.3
YGR076C	MRPL25	protein biosynthesis	structural constituent of ribosome	mitochondrial large ribosomal subunit	soluble	2.0575	0.951994		3'UTR	1	1.7
YDR270W	CCC2	intracellular copper ion transport*	copper-exporting ATPase activity	Golgi trans-face	membrane	2.0475	0.824313			0.6	0.4
YPL040C	ISM1	protein biosynthesis*	isoleucine-tRNA ligase activity	mitochondrion	soluble	2.045	0.110303		3'UTR	2.5	0.2
YNL005C	MRP7	protein biosynthesis	structural constituent of ribosome*	mitochondrial large ribosomal subunit	soluble	2.03	0.297433		3'UTR	1.5	nd
YPL252C	YAH1	heme a biosynthesis	electron carrier activity	mitochondrial matrix	soluble	2.03	0.469113		3'UTR	1.3	nd
YBR262C		biological_process unknown	molecular_function unknown	not yet annotated		2.0275	0.775301		3'UTR	1.5	2.5
YLR394W	CST9	DNA replication and chromosome cycle	DNA binding activity	cellular_component unknown	soluble	2.02	0.475955	puf5		0.7	0.2
YLR090W	XDJ1	biological_process unknown	chaperone regulator activity	cellular_component unknown	unknown	2.005	0.485146		3'UTR	0.7	1.1
YGL129C	RSM23	protein biosynthesis	structural constituent of ribosome	mitochondrial small ribosomal subunit	soluble	2.005	0.355575		3'UTR	1.1	0.8
YIL006W		transport	transporter activity	mitochondrial inner membrane		1.995	0.319635		3'UTR	0.4	nd
YGR112W	SHY1	respiratory gaseous exchange	molecular_function unknown	mitochondrial inner membrane	membrane	1.9825	0.335398		3'UTR	0.5	0.2
YNL026W		biological_process unknown	molecular_function unknown	cellular_component unknown		1.9775	0.333904			1.1	1
YNR040W		biological_process unknown	molecular_function unknown	cellular_component unknown		1.9775	0.304563		3'UTR	1.2	0.9
YJR034W	PET191	cytochrome c oxidase biogenesis	molecular_function unknown	mitochondrial inner membrane	membrane	1.9675	0.448432		3'UTR	2.8	0.4
YMR172W	HOT1	regulation of transcription from Pol II promoter*	specific RNA polymerase II transcription factor activity	nuclear chromosome	soluble	1.96667	0.658508			0.8	nd
YPL059W	GRX5	response to osmotic stress*	thiol-disulfide exchange intermediate activity	mitochondrial matrix	soluble	1.9575	0.508027		3'UTR	2.6	1.5
YGL107C	RMD9	biological_process unknown	molecular_function unknown	cellular_component unknown		1.9375	0.343256		3'UTR	0.8	0.8
YLR253W		biological_process unknown	molecular_function unknown	cellular_component unknown		1.93	0.504447		3'UTR	0.9	0.4
YPL103C		biological_process unknown	molecular_function unknown	cellular_component unknown		1.93	0.283078		3'UTR	1.2	0.4
YCR071C	IMG2	protein biosynthesis	structural constituent of ribosome	mitochondrial large ribosomal subunit	soluble	1.925	0.220681		3'UTR	1.1	0.7
YHR109W	CTM1	protein modification	[cytochrome c]-lysine N-methyltransferase activity	cytosol	soluble	1.9225	0.349416		3'UTR	0.6	nd
YNR022C	MRPL50	protein biosynthesis	structural constituent of ribosome	mitochondrial large ribosomal subunit	soluble	1.9225	0.284415		3'UTR	2	1
YDR079W	PET100	aerobic respiration*	chaperone activity	mitochondrial inner membrane	membrane	1.92	0.424814		3'UTR	2.2	1
YHR168W		biological_process unknown	molecular_function unknown	cellular_component unknown		1.915	0.417193		3'UTR	1.1	0.3
YBR179C	FZO1	mitochondrion organization and biogenesis	GTPase activity	mitochondrial outer membrane	membrane	1.8975	0.18246		3'UTR	1.6	0.1
YGR028W	MSP1	mitochondrial translocation	adenosinetriphosphatase activity	mitochondrial outer membrane	membrane	1.8975	0.469352		3'UTR	0.9	0.7
YBR192W	RIM2	mitochondrial genome maintenance	transporter activity	mitochondrion	soluble	1.8925	0.626492		3'UTR	0.9	1
YGR212W		biological_process unknown	molecular_function unknown	cellular_component unknown		1.89	0.610492		3'UTR	0.7	0.1
YBR120C	CBP6	protein biosynthesis	molecular_function unknown	mitochondrion	soluble	1.88667	0.443772		3'UTR	2.5	0.7
YJR122W	CAF17	biological_process unknown	molecular_function unknown	cellular_component unknown		1.88	0.360093		3'UTR	0.8	0.6
YKL170W	MRPL38	protein biosynthesis	structural constituent of ribosome	mitochondrial large ribosomal subunit	soluble	1.88	0.292916		3'UTR	1.1	1.7
YHR011W	DIA4	aerobic respiration*	serine-tRNA ligase activity	cellular_component unknown	soluble	1.86	0.495076		3'UTR	0.5	0.2
YGR213C	RTA1	biological_process unknown	molecular_function unknown	integral to membrane	membrane	1.86	1.20449			0.9	nd
YBL080C	PET112	protein biosynthesis*	molecular_function unknown	mitochondrion	soluble	1.8575	0.307178		3'UTR	0.3	0.2
YMR287C	MSU1	mRNA splicing*	exoribonuclease II activity	mitochondrion*	soluble	1.85333	0.42548		3'UTR	2	0.2
YNR036C		biological_process unknown	molecular_function unknown	cellular_component unknown		1.85333	0.475114		3'UTR	1.6	3.4
YMR291W		biological_process unknown	protein kinase activity	cellular_component unknown		1.8425	0.347982			1.7	0.3
YHR024C	MAS2	mitochondrial processing	mitochondrial processing peptidase activity	mitochondrial matrix	soluble	1.83667	0.587991		3'UTR	0.9	1.2
YNL177C	MRPL22	protein biosynthesis*	structural constituent of ribosome	mitochondrial large ribosomal subunit	soluble	1.835	0.413239		3'UTR	1.8	0.9
YLR091W		biological_process unknown	molecular_function unknown	cellular_component unknown		1.83	0.796032			0.7	0.2
YGL226W		biological_process unknown	molecular_function unknown	cellular_component unknown		1.82	0.317385		3'UTR	1.4	0.7
YER141W	COX15	cytochrome c oxidase biogenesis*	molecular_function unknown	mitochondrial inner membrane	membrane	1.7975	0.245	puf5	3'UTR	1.3	2.7
YMR098C		biological_process unknown	molecular_function unknown	cellular_component unknown		1.79667	0.344432		3'UTR	0.8	0.4
YKL167C	MRP49	protein biosynthesis	structural constituent of ribosome	mitochondrial large ribosomal subunit	soluble	1.79333	0.474798		3'UTR	1.8	1.2
YIR024C	GIF1	biological_process unknown	molecular_function unknown	cellular_component unknown		1.79	0.747195		3'UTR	0.9	0.4
YNL194C		biological_process unknown	molecular_function unknown	cytoplasm*		1.785	0.452732			0.5	nd
YPL072W	UBP16	protein deubiquitination	ubiquitin-specific protease activity	cytoplasm	soluble	1.7775	0.333504		3'UTR	0.6	nd
YMR188C	MRPS17	protein biosynthesis*	structural constituent of ribosome	mitochondrial small ribosomal subunit	soluble	1.7725	0.513444		3'UTR	2.7	1.5
YMR282C	AEP2	protein biosynthesis	molecular_function unknown	mitochondrion	soluble	1.765	0.285949	puf5	3'UTR, ORF	1.5	0.4
YDL205C	HEM3	heme biosynthesis	hydroxymethylbilane synthase activity	cellular_component unknown	unknown	1.7475	0.325512			0.9	0.3
YKL053C-A	MDM35	mitochondrion organization and biogenesis	molecular_function unknown	cellular_component unknown		1.74	0.59397		3'UTR	nd
YHR038W	FIL1	protein biosynthesis	translation termination factor activity	mitochondrion	soluble	1.735	0.244199		3'UTR	1.3	0.6
YNL306W	MRPS18	protein biosynthesis	structural constituent of ribosome	mitochondrial small ribosomal subunit	soluble	1.7275	0.645568		3'UTR	1.9	2.6
YDL131W	LYS21	lysine biosynthesis, aminoadipic pathway	homocitrate synthase activity	nucleus	soluble	1.7275	0.961505			3.8	3
YDR269C		biological_process unknown	molecular_function unknown	cellular_component unknown		1.7075	0.247437			0.9	nd
YLR203C	MSS51	protein biosynthesis*	molecular_function unknown	cellular_component unknown		1.685	0.682031		3'UTR	1.3	1.6
YLR026C	SED5	ER to Golgi transport*	t-SNARE activity	Golgi cis-face	membrane	1.685	0.511827	puf4	3'UTR	0.9	0.4
YKL169C		biological_process unknown	molecular_function unknown	cellular_component unknown		1.68	0.127802			1.2	0.3
YNR045W	PET494	protein biosynthesis	translation regulator activity	mitochondrial inner membrane	membrane	1.665	0.947365		3'UTR	2.3	0.2
YDR036C	MRP5	endocytosis	molecular_function unknown	cellular_component unknown		1.66	0.362399		3'UTR	1.7	0.8
YDR271C		biological_process unknown	molecular_function unknown	cellular_component unknown		1.66	0.429884			1	nd
YDR405W	MRP20	protein biosynthesis	structural constituent of ribosome	mitochondrial large ribosomal subunit	soluble	1.65	0.786003		3'UTR	1.1	0.6
YFR022W		biological_process unknown	molecular_function unknown	not yet annotated		1.65	0.62295		3'UTR	0.3	0.2
YLR079W	SIC1	G1/S transition of mitotic cell cycle*	protein binding activity*	nucleus*	soluble	1.645	0.468295			1.1	1.9
YDR296W	MHR1	mitochondrial genome maintenance	transcription regulator activity	nucleus*	soluble	1.635	0.2496		3'UTR	0.7	0.8
YLR289W	GUF1	biological_process unknown	GTPase activity	cellular_component unknown		1.62	0.355106		3'UTR	0.8	0.3
YDR387C		biological_process unknown	permease activity	cellular_component unknown		1.6	0.525674		3'UTR	0.5	0.3
YKL194C	MST1	threonyl-tRNA aminoacylation	threonine-tRNA ligase activity	mitochondrion	soluble	1.5975	0.146828		3'UTR	1.3	0.2
YOL087C		biological_process unknown	molecular_function unknown	cellular_component unknown		1.585	0.688259			1.6	0.6
YLR067C	PET309	protein biosynthesis*	translation regulator activity	mitochondrial inner membrane*	membrane	1.575	0.591185		3'UTR	1.5	0.3
YNL284C	MRPL10	protein biosynthesis	structural constituent of ribosome	mitochondrial large ribosomal subunit	soluble	1.5725	0.547441		3'UTR	0.9	1.5
YCL036W	GFD2	biological_process unknown	molecular_function unknown	cellular_component unknown		1.5575	0.363902		3'UTR	0.9	2.9
YMR293C		aerobic respiration	amidase activity	mitochondrion	unknown	1.55667	0.358376		3'UTR	0.9	0.6
YHR159W		biological_process unknown	molecular_function unknown	cellular_component unknown		1.5525	0.449101		ORF	0.5	nd
YJR045C	SSC1	protein folding*	protein transporter activity*	mitochondrion*	membrane	1.5325	0.576621		3'UTR	9.1	4.3
YLR259C	HSP60	protein folding*	heat shock protein activity	mitochondrion		1.5125	0.600743	puf4	3'UTR	5.4	9.9
YHR119W	SET1	chromatin silencing at telomere*	histone-lysine N-methyltransferase activity	nucleus	soluble	1.51	0.367151			0.9	0.7
YIL098C	FMC1	protein complex assembly	molecular_function unknown	mitochondrion	unknown	1.505	0.534945		3'UTR	1.1	1.1
YLR139C	SLS1	protein biosynthesis*	molecular_function unknown	mitochondrial inner membrane*	membrane	1.4925	0.224109		3'UTR	1.7	0.2
YJL104W	MIA1	biological_process unknown	molecular_function unknown	cellular_component unknown		1.49	0.422453		3'UTR	2	0.8
YPL097W	MSY1	amino acid activation	tyrosine-tRNA ligase activity	mitochondrion	soluble	1.49	0.223308		3'UTR	1.3	0.7
YNL098C	RAS2	pseudohyphal growth*	RAS small monomeric GTPase activity	plasma membrane	membrane	1.4825	0.638351	puf5		1.9	3.5
YMR029C	FAR8	cell cycle arrest in response to pheromone	molecular_function unknown	cellular_component unknown		1.4575	1.19843			1.2	0.4
YDR285W	ZIP1	meiosis*	molecular_function unknown	synaptonemal complex	soluble	1.45667	0.130512		3'UTR	0.8	0.3
YGR147C	NAT2	N-terminal peptidyl-methionine acetylation	peptide alpha-N-acetyltransferase activity	cytoplasm	soluble	1.4475	0.533003		3'UTR	1.2	1.3
YBR024W	SCO2	copper ion transport	molecular_function unknown	mitochondrial membrane	membrane	1.4425	0.510971		3'UTR	1.3	0.7
YPL008W	CHL1	chromosome segregation	DNA helicase activity	nucleus	soluble	1.435	0.331311		ORF	1.3	0.4
YHL005C		biological_process unknown	molecular_function unknown	cellular_component unknown		1.425	0.516188			0.9	nd
YKL138C	MRPL31	protein biosynthesis	structural constituent of ribosome	mitochondrial large ribosomal subunit	soluble	1.4075	0.294095		3'UTR	2.3	1
YOR045W	TOM6	mitochondrial translocation	protein transporter activity	mitochondrial outer membrane translocase complex	membrane	1.4025	0.355657		3'UTR	3.3	12.1
YJL102W	MEF2	translational elongation	translation elongation factor activity	mitochondrion	soluble	1.4025	0.794916		ORF	0.6	0.4
YER093C-A		biological_process unknown	molecular_function unknown	not yet annotated		1.39333	0.223681		3'UTR	1.1	nd
YPR140W		biological_process unknown	molecular_function unknown	cellular_component unknown		1.39	0.234805		3'UTR	1	0.8
YPL173W	MRPL40	protein biosynthesis	structural constituent of ribosome	mitochondrial large ribosomal subunit	soluble	1.38667	0.49339		3'UTR	2.1	1
YMR166C		transport	transporter activity	mitochondrial inner membrane	soluble	1.38	0.298161		3'UTR	1.1	0.4
YBL018C	POP8	rRNA processing*	ribonuclease P activity*	ribonuclease mitochondrial RNA processing complex*	soluble	1.375	0.571227			3.1	nd
YDR124W		biological_process unknown	molecular_function unknown	not yet annotated		1.35667	0.393997			0.7	nd
										311	232.4
										3.6	19.6
									total:	314.6	252
