# Supplementary material for: Extensive Association of Functionally and Cytotopically Related mRNAs with Puf Family RNA-Binding Proteins in Yeast
Source: PLoS Biol. 2004 Mar 16;2(3):e79. doi: 10.1371/journal.pbio.0020079 (PMC368173; doi:10.1371/journal.pbio.0020079)
Supplement: Table S7 — Notations are as in Table S5. (64 KB XLS). [file pbio.0020079.st007.xls]

## Sheet: Puf5_data
YORF	GENE	Process	Function	Compartment	Fraction	mean log2 ratio	stdev	cross reaction	Puf5_consensus	copy number (Wang)	copy number (Holstege)
YKL043W	PHD1	pseudohyphal growth	specific RNA polymerase II transcription factor activity	nucleus	soluble	5.7475	0.171731		3'UTR	0.8	0.8
YBR010W	HHT1	chromatin assembly/disassembly	DNA binding activity	nucleosome	soluble	5.3175	0.717002	puf4		19	45.5
YLR399C	BDF1	sporulation (sensu Saccharomyces)	transcription regulator activity	nucleus	soluble	5.0825	0.254214	puf2	3'UTR	1.2	1.1
YDL070W	BDF2	biological_process unknown	molecular_function unknown	nucleus	soluble	5.0725	0.304453		3'UTR	3.1	1.3
YBR211C	AME1	biological_process unknown	molecular_function unknown	spindle pole body	soluble	5.0425	1.0331			1.7	0.8
YIR010W	DSN1	chromosome segregation	molecular_function unknown	spindle pole	soluble	4.9	0.612699		3'UTR	0.5	0.3
YNL066W	SUN4	mitochondrion organization and biogenesis	glucosidase activity	mitochondrial matrix*	soluble	4.34	0.316228		3'UTR	3.4	3.3
YKL201C	MNN4	response to stress*	molecular_function unknown	unknown		4.285	1.25895	puf4		1.4	0.3
YPL269W	KAR9	nuclear migration (sensu Saccharomyces)	molecular_function unknown	shmoo tip*	soluble	4.2025	0.407543		3'UTR	0.6	nd
YDR075W	PPH3	protein amino acid dephosphorylation; microtubuli organization	protein phosphatase type 2A activity	unknown		4.0225	0.971918		3'UTR	1.2	0.6
YAL032C	PRP45	positive regulation of transcription from Pol II promoter	transcriptional activator activity	nucleus	soluble	3.955	0.163809			1.1	nd
YBR163W	DEM1	biological_process unknown	molecular_function unknown	unknown		3.9425	0.616786		3'UTR	1	0.7
YBR060C	ORC2	DNA replication initiation*	DNA replication origin binding activity	origin recognition complex	soluble	3.915	0.192094		3'UTR	0.6	0.4
YNL278W	CAF120	regulation of transcription from Pol II promoter	molecular_function unknown	CCR4-NOT complex	soluble	3.91	0.38358		3'UTR	0.7	0.4
YOR347C	PYK2	glycolysis*	pyruvate kinase activity	cytosol	soluble	3.76	0.404557			0.8	0.3
YNL031C	HHT2	chromatin assembly/disassembly	DNA binding activity	nucleosome	soluble	3.7375	0.766871	puf4		13.8	37.6
YNL152W		biological_process unknown	molecular_function unknown	unknown		3.605	0.568653		3'UTR	1.3	0.9
YDR448W	ADA2	histone acetylation*	transcription co-activator activity	SAGA complex	soluble	3.6	0.51238		3'UTR	nd	0.7
YJL083W		biological_process unknown	molecular_function unknown	cellular_component unknown		3.57	0.334166			0.3	0.1
YOR159C	SME1	mRNA splicing	pre-mRNA splicing factor activity	small nuclear ribonucleoprotein complex	soluble	3.5625	0.94051			1.5	1.8
YHR061C	GIC1	establishment of cell polarity (sensu Saccharomyces)*	small GTPase regulatory/interacting protein activity	bud neck*	soluble	3.55	0.679166	puf2	3'UTR	0.8	0.3
YKL044W		biological_process unknown	molecular_function unknown	unknown		3.5025	1.26173			1	0.3
YMR126C	DLT1	biological_process unknown	molecular_function unknown	unknown		3.4925	0.351698	puf4		1.4	0.6
YMR241W	YHM2	tricarboxylic acid transport	tricarboxylate carrier activity	mitochondrial inner membrane	membrane	3.4875	0.268251			2.5	4
YDL240W	LRG1	small GTPase mediated signal transduction*	Rho GTPase activator activity	cellular_component unknown		3.48	0.500466		3'UTR	2.7	0.2
YGR198W		biological_process unknown	molecular_function unknown	not yet annotated		3.3825	0.36782			1.5	0.4
YKL202W		biological_process unknown	molecular_function unknown	cellular_component unknown		3.375	0.638618			1.2	nd
YML052W	SUR7	sporulation (sensu Saccharomyces)	molecular_function unknown	integral to membrane*	membrane	3.3325	0.428748	puf2, 4		1.6	4
YOL068C	HST1	transcriptional gene silencing	NAD-dependent histone deacetylase activity*	nucleus	soluble	3.3275	0.261964			1.7	2.2
YLR052W	IES3	biological_process unknown	molecular_function unknown	cellular_component unknown		3.27	0.727461		ORF	1.3	1.5
YNL188W	KAR1	spindle pole body duplication (sensu Saccharomyces)*	protein binding activity	half bridge of spindle pole body	soluble	3.245	0.342588			1.3	1
YPR157W		biological_process unknown	molecular_function unknown	cellular_component unknown		3.2375	0.23429	puf2		0.7	nd
YHR133C		biological_process unknown	molecular_function unknown	cellular_component unknown		3.22	0.716891			1.9	6.3
YBR034C	HMT1	mRNA-nucleus	protein-arginine N-methyltransferase activity	nucleus	soluble	3.1525	0.229111	puf4		4.7	3.4
YPR019W	CDC54	DNA replication initiation*	chromatin binding activity*	nucleus	soluble	3.0975	0.259663	puf2	3'UTR	1.1	0.6
YDL076C	RXT3	biological_process unknown	molecular_function unknown	cellular_component unknown		3.0075	0.839261			1.5	1.1
YDR393W	SHE9	mitochondrion organization and biogenesis*	molecular_function unknown	mitochondrial inner membrane	membrane	2.985	0.180647			0.8	0.3
YJL168C	SET2	regulation of transcription, DNA-dependent*	histone-lysine N-methyltransferase activity	nucleus	soluble	2.975	0.914932			1.8	0.3
YNL098C	RAS2	pseudohyphal growth*	RAS small monomeric GTPase activity	plasma membrane	membrane	2.95	0.0886942	puf3		1.9	3.5
YDL071C		biological_process unknown	molecular_function unknown	cellular_component unknown		2.9325	0.651991			1	nd
YGR188C	BUB1	protein amino acid phosphorylation*	protein kinase activity	nucleus	soluble	2.8775	1.13623		3'UTR	0.7	0.1
YOL067C	RTG1	transcription initiation from Pol II promoter*	transcription co-activator activity	nucleus	soluble	2.8475	0.23768			0.5	0.2
YDR277C	MTH1	signal transduction*	molecular_function unknown	cellular_component unknown		2.83	0.551422		3'UTR	0.6	0.3
YOR257W	CDC31	microtubule nucleation*	structural constituent of cytoskeleton	cytoskeleton	soluble	2.7975	0.382394		3'UTR	1.9	1.8
YJL147C		biological_process unknown	molecular_function unknown	cellular_component unknown		2.75	0.145258	puf4		0.9	0.2
YGL096W	TOS8	biological_process unknown	transcription factor activity	cellular_component unknown		2.72	0.392683		3'UTR	0.8	0.2
YDL160C	DHH1	deadenylation-dependent decapping*	protein binding activity	cytoplasm	soluble	2.7075	0.387503	puf1, 2	3'UTR	1.3	1.1
YGR041W	BUD9	bud site selection	molecular_function unknown	bud neck	membrane	2.6475	0.537238		3'UTR	0.8	0.3
YDR528W	HLR1	cell wall organization and biogenesis	molecular_function unknown	cellular_component unknown		2.6375	0.373843		ORF	0.9	0.4
YDR201W	SPC19	microtubule nucleation*	structural constituent of cytoskeleton	spindle pole body*	soluble	2.635	0.963898			1.3	nd
YKL005C		biological_process unknown	molecular_function unknown	cellular_component unknown		2.6325	0.306526		3'UTR	0.7	0.4
YHR195W	NVJ1	microautophagy	protein binding activity	nuclear membrane	membrane	2.5825	0.193283	puf4		0.7	nd
YOR073W		biological_process unknown	molecular_function unknown	cellular_component unknown		2.5175	0.495875			1.3	0.8
YLR055C	SPT8	histone acetylation*	transcription cofactor activity	nucleus	soluble	2.51	0.175689		3'UTR	0.8	0.4
YKL048C	ELM1	protein amino acid phosphorylation*	protein kinase activity	contractile ring (sensu Saccharomyces)	soluble	2.5025	0.671634		3'UTR	0.8	0.2
YBR162C	TOS1	biological_process unknown	molecular_function unknown	cellular_component unknown		2.5	0.236361			5.7	7.4
YDR213W	UPC2	sterol biosynthesis*	RNA polymerase II transcription factor activity	nucleus	soluble	2.495	1.03255			0.8	0.3
YKR083C	DAD2	mitotic spindle assembly (sensu Saccharomyces)	structural constituent of cytoskeleton	kinetochore*	soluble	2.4825	0.60235			1.7	0.4
YJL169W		biological_process unknown	molecular_function unknown	not yet annotated		2.48	0.437798			3.3	0.2
YDL159W	STE7	protein amino acid phosphorylation*	MAP kinase kinase activity	cytoplasm*	soluble	2.4725	0.336192		3'UTR	0.8	0.3
YPR204W		biological_process unknown	DNA helicase activity	cellular_component unknown		2.465	0.539784			0.2	5.4
YBL113C		biological_process unknown	molecular_function unknown	cellular_component unknown		2.4525	0.442144			0.3	nd
YNL274C		biological_process unknown	molecular_function unknown	cellular_component unknown		2.4325	0.244046			0.5	0.8
YBL028C		biological_process unknown	molecular_function unknown	cellular_component unknown		2.4275	0.436377	puf4		3.3	0.8
YOL023W	IFM1	translational initiation	translation initiation factor activity	mitochondrion	soluble	2.42	0.39975	puf3, 4		1.4	0.2
YIL131C	FKH1	pseudohyphal growth*	transcription factor activity	nucleus	soluble	2.4025	1.13521		3'UTR	1.1	0.3
YBR202W	CDC47	DNA replication initiation*	chromatin binding activity*	nucleus	soluble	2.385	0.741418		3'UTR	0.8	0.7
YHL050C		biological_process unknown	molecular_function unknown	not yet annotated		2.385	0.308383			0.3	4.3
YDR174W	HMO1	plasmid maintenance	RNA polymerase I transcription factor activity*	nucleus	soluble	2.3825	0.388791		3'UTR	0.2	nd
YBL111C		biological_process unknown	molecular_function unknown	cellular_component unknown		2.3825	0.38621			4.7	3.3
YBL112C		biological_process unknown	molecular_function unknown	cellular_component unknown		2.3475	0.561983			0.4	nd
YHR219W		biological_process unknown	molecular_function unknown	cellular_component unknown		2.3375	0.478635			0.2	6.1
YER169W	RPH1	DNA repair*	specific transcriptional repressor activity	nucleus	soluble	2.3175	0.726424		ORF	1.6	nd
YIL177C		biological_process unknown	molecular_function unknown	not yet annotated		2.3175	0.578871			0.4	1.8
YBR221C	PDB1	pyruvate metabolism	pyruvate dehydrogenase (lipoamide) activity	mitochondrion*	soluble	2.28667	0.12897			6.9	8.5
YPL038W	MET31	sulfur amino acid metabolism	specific RNA polymerase II transcription factor activity	nucleus	soluble	2.25	0.895023			1.4	0.8
YOR140W	SFL1	negative regulation of transcription from Pol II promoter	specific transcriptional repressor activity	nuclear chromosome	soluble	2.2475	0.430533	puf2, 4		0.8	nd
YDL141W	BPL1	protein modification	biotin-[acetyl-CoA-carboxylase] ligase activity*	cytoplasm*	soluble	2.215	0.819858			0.9	0.7
YLR220W	CCC1	iron ion homeostasis*	molecular_function unknown	membrane fraction*	membrane	2.215	0.458221		ORF	1.2	1.2
YJL225C		biological_process unknown	molecular_function unknown	not yet annotated		2.21	0.510098			0.3	4.2
YHR167W	THP2	mRNA-nucleus	nucleic acid binding activity	nucleus	soluble	2.1725	0.232576			1.1	0.7
YGL250W		biological_process unknown	molecular_function unknown	cellular_component unknown		2.1625	0.569934			0.4	0.3
YER171W	RAD3	transcription initiation from Pol II promoter*	general RNA polymerase II transcription factor activity*	transcription factor TFIIH complex*	soluble	2.1375	0.239496		ORF	1.1	0.4
YBL052C	SAS3	chromatin silencing at telomere*	acetyltransferase activity	nucleosome	soluble	2.105	0.489387		3'UTR	1.2	0.7
YHR218W		biological_process unknown	molecular_function unknown	cellular_component unknown		2.10333	0.295014			0.1	0.8
YGL153W	PEX14	protein-peroxisome targeting	protein binding activity	peroxisomal membrane	membrane	2.1025	0.577141		3'UTR	1.2	0.7
YKL042W	SPC42	microtubule nucleation*	structural constituent of cytoskeleton	central plaque of spindle pole body*	soluble	2.085	0.320884		5'UTR	1.2	0.2
YDR003W		biological_process unknown	molecular_function unknown	cellular_component unknown		2.0825	0.249048			1.1	0.7
YPR053C		biological_process unknown	molecular_function unknown	cellular_component unknown		2.0825	0.694856			2.3	nd
YEL018W	EAF5	biological_process unknown	molecular_function unknown	cellular_component unknown		2.07	0.585577		3'UTR	1.3	0.7
YLR455W		biological_process unknown	molecular_function unknown	cellular_component unknown		2.04	0.420555		3'UTR	3.3	0.3
YFL066C		biological_process unknown	molecular_function unknown	cellular_component unknown		2.035	0.459311			0.3	1.1
YIL157C		biological_process unknown	molecular_function unknown	cellular_component unknown		2.01	0.245085	puf4		1.3	2.5
YOR346W	REV1	DNA repair*	DNA-directed DNA polymerase activity	nucleus	soluble	2.005	0.45			1.1	0.8
YKL032C	IXR1	DNA repair	DNA binding activity	nuclear chromosome	soluble	1.9925	0.222467		3'UTR	1.3	0.6
YML133C		biological_process unknown	molecular_function unknown	cellular_component unknown		1.99	0.378858			0.6	2.9
YOL069W	NUF2	chromosome segregation*	structural constituent of cytoskeleton	spindle pole body*		1.9875	0.649173			1.2	1.1
YDR281C	PHM6	biological_process unknown	molecular_function unknown	cellular_component unknown		1.9875	0.167407	puf2		1	nd
YLR467W	YRF1-5	biological_process unknown	molecular_function unknown	cellular_component unknown		1.9775	0.721821			0.3	nd
YPL066W		biological_process unknown	molecular_function unknown	cellular_component unknown		1.9725	0.163172	puf2		1.3	0.8
YKR008W	RSC4	chromatin modeling	molecular_function unknown	nucleosome remodeling complex	soluble	1.9675	0.29239		3'UTR	1.4	0.6
YER089C	PTC2	G1/S transition of mitotic cell cycle*	protein phosphatase type 2C activity	cellular_component unknown		1.9525	0.48822			1.6	0.8
YPR171W	BSP1	biological_process unknown	molecular_function unknown	bud neck*		1.9525	0.38819		3'UTR	1	0.2
YBR009C	HHF1	chromatin assembly/disassembly	DNA binding activity	nucleosome	soluble	1.95	0.171075	puf4		13.9	17.3
YPR067W	ISA2	iron ion transport	molecular_function unknown	mitochondrial intermembrane space	soluble	1.945	0.313316	puf3		1.5	nd
YKL112W	ABF1	chromatin silencing at HML and HMR (sensu Saccharomyces)*	DNA binding activity*	chromatin	soluble	1.925	0.581292			1.4	1.1
YLL066C		biological_process unknown	molecular_function unknown	cellular_component unknown		1.9225	0.400281			0.3	3.6
YFL068W		biological_process unknown	molecular_function unknown	cellular_component unknown		1.92	0.612427			0.4	nd
YGL152C		biological_process unknown	molecular_function unknown	cellular_component unknown		1.9175	0.301924			1.2	nd
YFL049W		biological_process unknown	molecular_function unknown	not yet annotated		1.91	0.574282		ORF	0.6	0.4
YIL121W	QDR2	biological_process unknown	molecular_function unknown	cellular_component unknown		1.91	0.298552	puf4		0.7	0.8
YAL011W	SWC1	biological_process unknown	molecular_function unknown	cellular_component unknown		1.905	0.512673	puf4		1.2	0.4
YCR033W	SNT1	histone deacetylation*	NAD-dependent histone deacetylase activity*	histone deacetylase complex	soluble	1.885	0.804425			nd
YER190W	YRF1-2	biological_process unknown	molecular_function unknown	cellular_component unknown		1.885	0.987978			3	0.6
YOR095C	RKI1	pentose-phosphate shunt	ribose-5-phosphate isomerase activity	cellular_component unknown		1.88	0.234236		3'UTR	0.2	nd
YOL116W	MSN1	hyperosmotic response	molecular_function unknown	nucleus	soluble	1.88	0.314537	puf2	3'UTR	0.3	3.5
YLL067C		biological_process unknown	molecular_function unknown	cellular_component unknown		1.88	0.324191			1.2	0.2
YOR079C	ATX2	manganese ion homeostasis	manganese ion transporter activity	Golgi membrane	membrane	1.875	0.0981495		3'UTR	2.5	3.6
YMR161W	HLJ1	biological_process unknown	molecular_function unknown	cellular_component unknown		1.85	0.493491			0.9	0.9
YLR463C		biological_process unknown	molecular_function unknown	cellular_component unknown		1.8475	0.334303	puf4		1	1.1
YJL078C	PRY3	biological_process unknown	molecular_function unknown	cell wall (sensu Fungi)	membrane	1.835	0.276707			0.2	nd
YIR008C	PRI1	DNA replication initiation*	alpha DNA polymerase activity	alpha DNA polymerase:primase complex	soluble	1.82	0.511924		3'UTR	0.9	0.9
YNL021W	HDA1	regulation of transcription, DNA-dependent*	histone deacetylase activity	histone deacetylase complex	soluble	1.805	0.127148		ORF	0.8	0.7
YKL068W	NUP100	mRNA-nucleus	structural molecule activity	nuclear pore	soluble	1.795	0.396443	puf2		0.7	0.7
YLR084C	RAX2	bud site selection	molecular_function unknown	membrane*	membrane	1.795	0.695821			0.9	1.2
YDR451C	YHP1	negative regulation of transcription from Pol II promoter*	specific RNA polymerase II transcription factor activity	nuclear chromosome	soluble	1.7925	0.380121		3'UTR	nd	nd
YML022W	APT1	AMP biosynthesis	adenine phosphoribosyltransferase activity	cellular_component unknown		1.7925	0.270724			0.9	0.7
YLR033W	RSC58	chromatin modeling	molecular_function unknown	RSC complex	soluble	1.78	0.365787	puf4		1	0.6
YKL166C	TPK3	protein amino acid phosphorylation*	protein serine/threonine kinase activity*	cytoplasm*	soluble	1.775	0.262488			3.2	5.7
YLR464W		biological_process unknown	molecular_function unknown	not yet annotated		1.7475	0.479609			1.3	0.4
YPL254W	HFI1	transcription from Pol II promoter*	transcription cofactor activity	SAGA complex	soluble	1.7425	0.102103		3'UTR, 5'UTR	1.3	1
YCR008W	SAT4	G1/S transition of mitotic cell cycle*	protein kinase activity	cellular_component unknown		1.7375	0.440028	puf2		0.2	0.3
YNL030W	HHF2	chromatin assembly/disassembly	DNA binding activity	nucleosome	soluble	1.73	0.281543			1.2	0.6
YMR282C	AEP2	protein biosynthesis	molecular_function unknown	mitochondrion	soluble	1.7275	0.264244	puf3, 4		1	1.1
YLR466W	YRF1-4	biological_process unknown	molecular_function unknown	cellular_component unknown		1.715	0.597188			18.5	23.9
YDR110W	FOB1	DNA recombination*	ribosomal DNA (rDNA) binding activity	nucleolus	soluble	1.705	0.376873		ORF	1.5	0.4
YBL043W	ECM13	cell wall organization and biogenesis	molecular_function unknown	cellular_component unknown		1.7	0.615142		3'UTR	0.5	nd
YDR545W	YRF1-1	biological_process unknown	molecular_function unknown	cellular_component unknown		1.7	0.875976			1	0.3
YKL156W	RPS27A	protein biosynthesis	structural constituent of ribosome	cytoplasm*	soluble	1.685	0.306866			1.5	0.3
YLR425W	TUS1	cell wall organization and biogenesis*	Rho guanyl-nucleotide exchange factor activity	cellular_component unknown		1.68	0.660656		3'UTR	0.7	nd
YOR107W	RGS2	G-protein signaling, coupled to cAMP nucleotide second messenger	GTPase activator activity	cellular_component unknown		1.6775	0.535747			6.9	26.6
YOL158C	ENB1	ferric-enterobactin transport	ferric-enterobactin transporter activity	integral to membrane*	membrane	1.6775	0.152616		3'UTR	2.3	nd
YJL110C	GZF3	negative regulation of transcription from Pol II promoter*	specific RNA polymerase II transcription factor activity	nucleus	soluble	1.675	0.32838			0.9	1.6
YGR249W	MGA1	filamentous growth	molecular_function unknown	cellular_component unknown		1.67	0.33116		ORF	1.1	0.2
YLR218C		biological_process unknown	molecular_function unknown	cellular_component unknown		1.6675	0.65688			1.1	0.6
YKL058W	TOA2	transcription initiation from Pol II promoter	general RNA polymerase II transcription factor activity	transcription factor TFIIA complex	soluble	1.6625	0.355844		3'UTR	0.8	nd
YPL255W	BBP1	microtubule nucleation	structural constituent of cytoskeleton	spindle pole body	soluble	1.655	0.210476		3'UTR	1.2	0.7
YDL014W	NOP1	rRNA modification*	methyltransferase activity	nucleolus*	soluble	1.65	0.371753	puf1		1.8	2.7
YLR405W		tRNA modification	tRNA dihydrouridine synthase activity	cellular_component unknown		1.645	0.15843	puf4	3'UTR	1	0.3
YMR044W	IOC4	chromatin modeling	protein binding activity	nucleus	soluble	1.6425	2.23457		3'UTR	5.7	15.2
YPR008W	HAA1	transcription initiation from Pol II promoter	specific RNA polymerase II transcription factor activity	nucleus	soluble	1.64	0.346506	puf4	3'UTR	0.8	1.1
YER141W	COX15	cytochrome c oxidase biogenesis*	molecular_function unknown	mitochondrial inner membrane	membrane	1.64	0.230362	puf3		1.4	0.9
YOR315W		biological_process unknown	molecular_function unknown	cellular_component unknown		1.64	0.701285			1.3	2.7
YLR394W	CST9	DNA replication and chromosome cycle	DNA binding activity	cellular_component unknown		1.6275	0.286051	puf3		2.1	1.2
YBR049C	REB1	regulation of transcription from Pol II promoter*	RNA polymerase II transcription factor activity*	nucleus	soluble	1.6225	0.24033			1.8	1
YLR462W		biological_process unknown	molecular_function unknown	cellular_component unknown		1.6225	0.310309			0.7	0.2
YOR058C	ASE1	mitotic anaphase B*	microtubule binding activity	spindle microtubule*	soluble	1.62	0.507149			0.9	1.6
YAL055W	PEX22	protein-peroxisome targeting	molecular_function unknown	peroxisome	soluble	1.6125	0.572967		3'UTR	0.3	0.3
YOR283W		biological_process unknown	molecular_function unknown	cellular_component unknown		1.6125	0.262472	puf4		1.6	0.3
YPR203W		biological_process unknown	molecular_function unknown	cellular_component unknown		1.6025	0.32139			0.8	0.8
YER058W	PET117	cytochrome c oxidase biogenesis	molecular_function unknown	mitochondrial inner membrane	membrane	1.59333	1.44949	puf3		1.9	2.9
YPR202W		biological_process unknown	molecular_function unknown	cellular_component unknown		1.59	0.397576			0.4	0.4
YDR381W	YRA1	mRNA-nucleus	RNA binding activity	transcription export complex	soluble	1.57	0.140712		3'UTR	1	0.7
YHR058C	MED6	transcription from Pol II promoter	RNA polymerase II transcription mediator activity	mediator complex	soluble	1.5625	0.731226			0.1	0.4
YOL109W		biological_process unknown	molecular_function unknown	cellular_component unknown		1.5625	0.41844	puf1, 2, 4		5.6	4.8
YDL167C	NRP1	biological_process unknown	molecular_function unknown	cellular_component unknown		1.5525	0.359108	puf2		0.7	0.7
YEL076C-A		biological_process unknown	molecular_function unknown	not yet annotated		1.55	0.208006			12.7	39.4
YFL067W		biological_process unknown	molecular_function unknown	cellular_component unknown		1.55	0.902589			1.1	0.6
YER049W		biological_process unknown	molecular_function unknown	cellular_component unknown		1.545	0.111206			0.2	nd
YNL151C	RPC31	transcription from Pol III promoter	DNA-directed RNA polymerase activity	DNA-directed RNA polymerase III complex	soluble	1.54	0.346795	puf4		0.3	nd
YNL275W		transport	anion transporter activity	plasma membrane*	membrane	1.5275	0.221115			1.8	3.6
YNL225C	CNM67	microtubule nucleation	structural constituent of cytoskeleton	spindle pole body*	soluble	1.5275	0.143382	puf4	3'UTR	1.5	0.4
YDR225W	HTA1	chromatin assembly/disassembly	DNA binding activity	nucleosome	soluble	1.5225	0.366913		3'UTR	0.6	0.3
YBR028C		biological_process unknown	molecular_function unknown*	cellular_component unknown		1.5	0.31496	puf4	3'UTR	17.3	29.1
YHR127W		biological_process unknown	molecular_function unknown	nucleus	soluble	1.4925	0.395337			1.3	0.6
YFL034W		biological_process unknown	molecular_function unknown	cellular_component unknown		1.49	0.65192		3'UTR	1.2	0.8
YNL047C		biological_process unknown	molecular_function unknown	cellular_component unknown		1.48	0.187083	puf2	3'UTR	1	0.3
YEL076C		biological_process unknown	molecular_function unknown	cellular_component unknown		1.4625	0.297811			0.7	0.6
YEL075W-A		biological_process unknown	molecular_function unknown	cellular_component unknown		1.46	#N/A			0.3	0.3
YEL061C	CIN8	mitotic chromosome segregation*	microtubule motor activity	kinesin complex*	soluble	1.4575	0.500824		3'UTR	0.2	nd
YKL111C		biological_process unknown	molecular_function unknown	cellular_component unknown		1.4575	0.607858			1.3	0.4
YDR334W	SWR1	biological_process unknown	helicase activity	cellular_component unknown		1.4575	1.50648		3'UTR	3	0.1
YHR036W		biological_process unknown	molecular_function unknown	cellular_component unknown		1.455	0.261852		3'UTR	1.3	0.2
YHL049C		biological_process unknown	molecular_function unknown	cellular_component unknown		1.4525	0.295113			1	0.4
YER189W		biological_process unknown	molecular_function unknown	cellular_component unknown		1.45	0.604814			0.1	1.3
YER180C	ISC10	sporulation	molecular_function unknown	cellular_component unknown		1.4425	0.755838			0.2	0.3
YKR092C	SRP40	nucleocytoplasmic transport	chaperone activity	nucleolus	soluble	1.44	0.210871		3'UTR	0.9	0.2
YMR250W	GAD1	response to oxidative stress*	glutamate decarboxylase activity	cytoplasm	soluble	1.435	0.208567		3'UTR	3	1.8
YDL069C	CBS1	protein biosynthesis	translation factor activity, nucleic acid binding	mitochondrial inner membrane	membrane	1.435	0.533198			1.9	0.3
YML006C	GIS4	intracellular signaling cascade	molecular_function unknown	cellular_component unknown		1.42	0.571839	puf4		0.6	0.4
YMR080C	NAM7	mRNA catabolism*	ATPase activity*	cytoplasm*	soluble	1.39	0.367151			1.4	nd
YEL075C		biological_process unknown	molecular_function unknown	cellular_component unknown		1.3725	0.379067			1.2	1.3
YFL065C		biological_process unknown	molecular_function unknown	cellular_component unknown		1.37	0.57434			0.1	0.3
YGL050W		biological_process unknown	molecular_function unknown	cellular_component unknown		1.37	0.543016			0.2	0.3
YLR465C		biological_process unknown	molecular_function unknown	cellular_component unknown		1.365	0.46076			1.1	0.7
YPL128C	TBF1	loss of chromatin silencing	DNA binding activity*	nucleus	soluble	1.3625	0.158614			0.2	0.1
YDR301W	CFT1	mRNA polyadenylation*	cleavage/polyadenylation specificity factor activity	mRNA cleavage factor complex*	soluble	1.35	0.410853		3'UTR	1.3	0.9
YNL339C	YRF1-6	biological_process unknown	molecular_function unknown	cellular_component unknown		1.3475	0.562931			2	0.6
YNL330C	RPD3	regulation of transcription, DNA-dependent*	histone deacetylase activity	histone deacetylase complex	soluble	1.345	0.25684			0.7	nd
YLR357W	RSC2	chromatin modeling	molecular_function unknown	nucleosome remodeling complex	soluble	1.33	0.191137		3'UTR	1	1.1
YGL099W	LSG1	sporulation (sensu Saccharomyces)*	molecular_function unknown	cellular_component unknown		1.3275	0.282179			1.5	0.8
YGL101W		biological_process unknown	molecular_function unknown	not yet annotated		1.325	0.325832		3'UTR	1.3	1.3
YER114C	BOI2	establishment of cell polarity (sensu Saccharomyces)*	phospholipid binding activity	bud neck*	soluble	1.3225	0.38422		3'UTR	2.3	1
YML081W		biological_process unknown	molecular_function unknown	cellular_component unknown		1.32	0.315383		3'UTR	0.8	0.6
YML114C	TAF8	transcription from Pol II promoter	RNA polymerase II transcription factor activity	nucleus	soluble	1.3175	1.70789			1.6	1.2
YPR101W	SNT309	mRNA splicing	molecular_function unknown	spliceosome complex	soluble	1.3125	0.255913			1.1	0.7
YNL167C	SKO1	negative regulation of transcription from Pol II promoter	RNA polymerase II transcription factor activity	nucleus	soluble	1.3	0.295184	puf4		1.2	0.9
YNR031C	SSK2	protein amino acid phosphorylation*	MAP kinase kinase kinase activity	cytosol	soluble	1.2925	0.280758			0.9	0.4
YER059W	PCL6	regulation of glycogen biosynthesis*	cyclin-dependent protein kinase, regulator activity	cyclin-dependent protein kinase holoenzyme complex	soluble	1.2875	0.596678			1.6	0.8
YDR505C	PSP1	biological_process unknown	molecular_function unknown	cellular_component unknown		1.2775	0.180254		3'UTR	0.5	0.6
YHR035W		biological_process unknown	molecular_function unknown	cellular_component unknown		1.2725	0.252372			0.7	0.8
YEL077C		biological_process unknown	molecular_function unknown	cellular_component unknown		1.265	0.473885			0.6	0.1
YIL149C	MLP2	protein-nucleus	molecular_function unknown	nuclear membrane*	membrane	1.2625	0.52341		3'UTR	0.4	nd
YEL017W	GTT3	biological_process unknown	molecular_function unknown	cellular_component unknown		1.255	0.551694		ORF	2.1	0.7
YBR129C	OPY1	conjugation with cellular fusion	molecular_function unknown	cellular_component unknown		1.2525	0.0675154		3'UTR	1.4	0.6
YPL283C	YRF1-7	biological_process unknown	molecular_function unknown	cellular_component unknown		1.2525	0.476751			1	0.9
YPL149W	APG5	protein-vacuolar targeting*	molecular_function unknown	cellular_component unknown		1.2475	0.225			1.5	nd
YBL002W	HTB2	chromatin assembly/disassembly	DNA binding activity	nucleosome	soluble	1.245	0.321818		3'UTR	1	1.5
YBR158W	AMN1	biological_process unknown	molecular_function unknown	cellular_component unknown		1.2425	0.453973	puf4		16.2	8.4
YFL064C		biological_process unknown	molecular_function unknown	cellular_component unknown		1.2425	0.46636			2.2	5.2
YPL243W	SRP68	protein-ER targeting	protein signal sequence binding activity	signal recognition particle	membrane	1.24	0.238118			0.2	0.3
YDR389W	SAC7	small GTPase mediated signal transduction*	signal transducer activity*	intracellular	soluble	1.23	0.868754			2.2	2.4
YBL053W		biological_process unknown	molecular_function unknown	cellular_component unknown		1.215	0.477807			1.2	0.3
YGR296W	YRF1-3	biological_process unknown	molecular_function unknown	cellular_component unknown		1.2025	0.472679			0.4	nd
										384.7	458.7
										3.3	23.1
								mRNA copy number		387.7	481.8
TEL15R-3		telomer regions				1.5575	0.436835
TEL15R-4		telomer regions				1.66	0.582838
TEL15R-5		telomer regions				2.115	0.563471
