# Supplementary material for: Extensive Association of Functionally and Cytotopically Related mRNAs with Puf Family RNA-Binding Proteins in Yeast
Source: PLoS Biol. 2004 Mar 16;2(3):e79. doi: 10.1371/journal.pbio.0020079 (PMC368173; doi:10.1371/journal.pbio.0020079)
Supplement: Table S8 — Only annotations with p values of less than 0.001 are indicated. GO annotations were retrieved from the SGD with GO Finder (http://db.yeastgenome.org/cgi-bin/SGD/GO/goTermFinder) on May 21, 2003. Respective p values are indicated in a column next to the names of the GO term. (30 KB XLS). [file pbio.0020079.st008.xls]

## Sheet: Puf3_GOcomp
Protein	Category	GO term	Frequency (IP)		Genome Frequency (6910)		p-value
			#annotations	% of total	# annotations	% of total
Puf1 (37)	Process	polyamine transport	3	0.08	3	0.0008	4.97e-06
	Function	spermine transporter activity	3	0.08	3	0.0008	1.48e-06
	Compartment	plasmamembrane	6	0.162	199	0.028	0.00061
Puf2 (147)	Process	polyamine transport	3	0.2	6	0.001	0.0003
		signal transduction	10	0.068	142	0.02	0.00099
		cation transport	7	0.047	77	0.011	0.0014
	Function	spermine transporter activity	3	0.02	4	0.001	9.45e-05
		transcription regulator activity	16	0.108	307	0.044	0.00089
	Compartment	plasma membrane	18	0.122	199	0.028	2.9e-07
Puf3 (220)	Process	protein biosynthesis	80	0.363	753	0.108	2.82e-23
		protein metabolism	108	0.49	141	0.204	3.36e-21
		mitochondrion organization and biogenesis	22	0.1	100	0.014	2.23e-12
		aerobic respiration	17	0.077	57	0.008	7.7e-12
		mitochondrial translocation	12	0.054	25	0.003	4.97e-11
		protein complex assembly	11	0.05	40	0.005	9.18e-08
		cytochrome c oxidase biogenesis	6	0.027	10	0.001	1.03e-06
		amino acid activation	8	0.036	27	0.003	3.12e-06
		energy pathways	18	0.081	168	0.024	9.21e-06
		heme a metabolism	3	0.013	4	0	0.0003
	Function	structural constituent of ribosome	55	0.25	226	0.032	3.09e-32
		tRNA ligase activity	12	0.054	36	0.005	2.91e-09
		protein transporter activity	9	0.04	36	0.005	2.97e-06
		translation regulator activity	9	0.04	58	0.008	0.00011
	Compartment	mitochondrion	132	0.6	519	0.075	4.79e-89
		mitochondrial matrix	67	0.304	135	0.019	4.94e-59
		mitochondrial ribosome	56	0.254	80	0.011	5.5e-57
		mitochondrial membrane	29	0.131	171	0.024	3.59e-13
		mitochondrial inner membrane	23	0.104	135	0.019	1.06e-10
		mitochondrial intermembrane space	7	0.031	21	0.003	6.12e-06
		mitochondrial outer membrane	5	0.022	23	0.003	0.00092
Puf4 (206)	Process	ribosome biogenesis	29	0.14	149	0.021	2.08e-15
		transcription from Pol I promoter	26	0.126	151	0.021	1.02e-12
		nucleobase, nucleoside, nucleotide and nucleic acid metabolism	77	0.373	1264	0.182	9.2e-11
		rRNA processing	21	0.101	122	0.017	1.77e-10
		cell organization and biogenesis	69	0.334	1127	0.163	1.21e-09
		RNA metabolism	36	0.174	403	0.058	3.92e-09
		RNA processing	34	0.165	365	0.052	4.05e-09
		transcription, DNA-dependent	39	0.189	513	0.074	6.24e-08
		ribosomal large subunit biogenesis	7	0.033	14	0.002	2.77e-07
		chromatin assembly/disassembly	8	0.038	24	0.003	8.06e-07
		cell growth and/or maintenance	90	0.436	2099	0.303	3.75e-05
		metabolism	123	0.597	3214	0.465	9.72e-05
		ribosome assembly	8	0.038	51	0.007	0.00016
		RNA methylation	4	0.019	10	0.001	0.00025
		pyrimidine base biosynthesis	4	0.019	13	0.001	0.00067
		35S primary transcript processing	7	0.033	50	0.007	0.00083
	Function	S-adenosylmethionine-dependent methyltransferase activity	9	0.043	47	0.006	1.44e-05
		DNA-directed RNA polymerase activity	7	0.033	32	0.004	5.76e-05
		nucleotidyltransferase activity	10	0.048	76	0.01	0.00011
		RNA methyltransferase activity	5	0.024	19	0.002	0.00029
		nucleic acid binding activity	35	0.169	647	0.093	0.00041
		transferase activity	32	0.155	572	0.082	0.00043
	Compartment	nucleolus	30	0.145	210	0.03	1.72e-12
		nucleosome	8	0.038	12	0.001	4.27e-09
		nucleus	73	0.354	1280	0.185	7.26e-09
		DNA-directed RNA polymerase I complex	5	0.024	14	0.002	7.16e-05
		DNA-directed RNA polymerase III complex	5	0.024	17	0.002	0.00017
		DNA-directed RNA polymerase II, core complex	4	0.019	12	0.001	0.0005
Puf5 (225)	Process	Chromatin architecture: establishment and/or maintenance	22	0.097	153	0.022	8.99e-09
		chromatin modification	15	0.066	126	0.018	2.05e-05
		cell organization and biogenesis	58	0.257	1107	0.16	0.00012
		microtubule cytoskeleton organization and biogenesis	11	0.048	87	0.012	0.00015
		chromatin assembly/disassembly	6	0.026	24	0.003	0.00015
		microtubule-based process	11	0.048	95	0.013	0.00033
		spindle pole body and microtubule cycle (sensu Fungi)	7	0.031	39	0.005	0.00033
		chromatin silencing at silent mating type cassettes (sensu Fungi)	5	0.022	19	0.002	0.00043
		non-covalent chromatin modification	10	0.044	86	0.012	0.00059
		regulation of transcription, DNA-dependent	20	0.088	271	0.039	0.00063
	Function	transcription regulator activity	25	0.111	307	0.044	2.78e-05
		DNA binding activity	19	0.084	228	0.033	0.00019
		helicase activity	9	0.04	69	0.009	0.00049
		RNA polymerase II transcription factor activity	12	0.053	120	0.017	0.00065
		histone deacetylase activity	4	0.017	14	0.002	0.00122
	Compartment	nuclear chromosome	18	0.08	122	0.017	1.46e-07
		nucleosome	7	0.031	12	0.001	1.8e-07
		nucleus	68	0.302	1224	0.177	3.27e-06
		spindle	11	0.048	60	0.008	5.66e-06
		chromatin	9	0.04	40	0.005	8.24e-06
		spindle pole	8	0.035	45	0.006	0.00013
		microtubule organizing center	7	0.031	41	0.005	0.00044
		transcription factor complex	11	0.048	103	0.014	0.00064
		cytoskeleton	14	0.062	174	0.025	0.00189
Puf4&5 (28)	Process	chromatin assembly/disassembly	6	0.214	24	0.003	6.19e-10
		establishment and/or maintenance of chromatin architecture	7	0.25	153	0.022	2.05e-06
		nucleobase, nucleoside, nucleotide and nucleic acid metabolism	14	0.5	1260	0.182	0.00013
	Function	DNA binding activity	6	0.214	228	0.033	0.00025
	Compartment	nucleosome	6	0.214	12	0.001	1e-11
		nuclear chromosome	7	0.25	122	0.017	4.57e-07
		nucleus	14	0.5	1224	0.177	9.75e-05
