# Supplementary material for: Extensive Association of Functionally and Cytotopically Related mRNAs with Puf Family RNA-Binding Proteins in Yeast
Source: PLoS Biol. 2004 Mar 16;2(3):e79. doi: 10.1371/journal.pbio.0020079 (PMC368173; doi:10.1371/journal.pbio.0020079)
Supplement: Table S9 — (63 KB XLS). [file pbio.0020079.st009.xls]

## Sheet: Puf3_3'UTR
YORF	Motif position in 3'UTR
YPL029W	13	UACGAUAUAU		C	C	U	G	U	A	A	A	U	A	GAAACAGCUA
YKL194C	24	ACAAACUUGC		C	C	U	G	U	A	A	A	U	A	AAAGGAUACG
YBR251W	68	AAUAAUAAUA		C	C	U	G	U	A	A	A	U	A	UCUCAACAUA
YGR084C	39	AAUAAACAUA		C	C	U	G	U	A	A	A	U	A	CUAAAAAGUA
YBR146W	137	GUUCGUUAUU		C	C	U	G	U	A	A	A	U	A	AAGUUAUAUG
YOR020C	53	UAUGUAUGUA		C	C	U	G	U	A	A	A	U	A	GGCCAUUAUG
YNL315C	54	AUUAAUGACA		C	C	U	G	U	A	A	A	U	A	AAAUACGUAC
YNL005C	50	UUUAAGAAUG		C	C	U	G	U	A	A	A	U	A	UUACUAUUUU
YMR225C	86	CACAAGCAAG		C	C	U	G	U	A	A	A	U	A	AUAUAUAUGC
YML009C	77	UUUCAUUUAU		C	C	U	G	U	A	A	A	U	A	AGUAAUGGAU
YLR439W	26	UACCCUCUCU		C	C	U	G	U	A	A	A	U	A	UAUAUAUAUA
YKL087C	16	UACAACUAUU		C	C	U	G	U	A	A	A	U	A	AAAACAUACC
YJR034W	18	UGAAAAUUGG		C	C	U	G	U	A	A	A	U	A	UAUACAUAAA
YLL009C	75	GUAUAUACUA		C	C	U	G	U	A	A	A	U	A	UGUGCGAUGC
YPL103C	31	CUGCAGCGUC		C	C	U	G	U	A	A	A	U	A	GCGAUAAAUU
YGL226W	81	AUUAUCUAUC		C	C	U	G	U	A	A	A	U	A	AACUAAUAUA
YDR430C	15	AUAAUUUAAU		C	C	U	G	U	A	A	A	U	A	UACUGCUUCA
YCL036W	21	CGAUUUUUUU		C	C	U	G	U	A	A	A	U	A	CAAACACAUG
YJL046W	23	UUUCAAUUCA		C	U	U	G	U	A	A	A	U	A	ACGUAGGUAA
YMR287C	54	UAAUUUUCUU		C	U	U	G	U	A	A	A	U	A	UAUACAUACA
YPR047W	50	CUGUAUAUAU		C	U	U	G	U	A	A	A	U	A	CUUUGUCAGG
YPL104W	63	GUAGGUUUUU		C	U	U	G	U	A	A	A	U	A	UUAUACCUAU
YPL097W	76	UAUGCACUGA		C	U	U	G	U	A	A	A	U	A	AGAUUAUAAA
YLR382C	31	ACCACUAGUG		C	U	U	G	U	A	A	A	U	A	GUUAAAUAUU
YLR259C	57	AUUUUAUUAU		C	U	U	G	U	A	A	A	U	A	CAAUGUGAAA
YLR069C	25	GCAAAACAGU		C	U	U	G	U	A	A	A	U	A	ACAAAUUCCA
YIL134W	31	GAUUUAAUUU		C	U	U	G	U	A	A	A	U	A	UCAAACGAUA
YGL143C	20	CUUUUCGUUU		C	U	U	G	U	A	A	A	U	A	UCAUAUCGUA
YDL044C	15	UUAUUCAAAC		C	U	U	G	U	A	A	A	U	A	GUGUUAUAUA
YCR024C	90	UAAGACCAUC		C	U	U	G	U	A	A	A	U	A	UAAUAAUGUA
YBR192W	226	UCCUUUUAUA		C	U	U	G	U	A	A	A	U	A	UU
YBR120C	21	AUUUUCUAAG		C	U	U	G	U	A	A	A	U	A	CAUAUUUAUU
YPL013C	125	AUCUAUCAGA		C	U	U	G	U	A	A	A	U	A	AUACAUCUAU
YDR337W	27	UGUAGAAAAG		C	U	U	G	U	A	A	A	U	A	AGAAACCGUC
YDR041W	57	AGAUUUCGUA		C	U	U	G	U	A	A	A	U	A	AAAUAGGUGA
YBR179C	6	AUAUU		C	U	U	G	U	A	A	A	U	A	UAUGAGGUCU
YPL059W	148	UGCCUUUAGA		C	U	U	G	U	A	A	A	U	A	ACAGAUUCUC
YIL022W	51	UCCUAUUCCG		C	U	U	G	U	A	A	A	U	A	ACUCCGUUAU
YJL063C	25	UGUGUAUUCC		C	U	U	G	U	A	A	A	U	A	UAUAGAUGAC
YHR147C	84	UAGGGAAUAC		C	U	U	G	U	A	A	A	U	A	UCCUAUGAAA
YBR268W	31	GUUUGGUAUC		C	U	U	G	U	A	A	A	U	A	AAUAUGUGUG
YDR511W	20	UUUUAUUGCG		C	U	U	G	U	A	A	A	U	A	AGAAAUCCAU
YGR062C	42	UCUACAUCAG		C	U	U	G	U	A	A	A	U	A	AACAAAAAUG
YPL172C	50	AGUCAUUAAU		C	U	U	G	U	A	A	A	U	A	AAUAUUUAAA
YIL006W	75	GGUAUUACAG		C	U	U	G	U	A	A	A	U	A	UACCAAAUAA
YGR257C	8	AUAAAGG		C	U	U	G	U	A	A	A	U	A	UAGAUAUAUA
YDL107W	62	AUAACGCGAG		C	U	U	G	U	A	A	A	U	A	UCUAUAUACC
YOL071W	46	UUGUAUAUGA		C	U	U	G	U	A	A	A	U	A	AACCGGAAGA
YNR020C	48	UAUAUAGACG		C	U	U	G	U	A	A	A	U	A	AUAAAAAAAA
YLR253W	20	GUUCUUUCUA		C	U	U	G	U	A	A	A	U	A	UAUACGUAAA
YLR008C	141	AUAGAUAAGU		C	U	U	G	U	A	A	A	U	A	ACACGGAAAG
YJR122W	16	ACGAAAACAC		C	U	U	G	U	A	A	A	U	A	CUACUUGUGA
YHR059W	63	ACUCCAUAUU		C	U	U	G	U	A	A	A	U	A	UAUAAUAAAC
YHR011W	14	GUAAGAAAAU		C	U	U	G	U	A	A	A	U	A	UGUAAUCUUA
YHL014C	17	AUAAAAAAUA		C	U	U	G	U	A	A	A	U	A	UGAAUAGAAA
YGL107C	40	UUUAUGCAUG		C	U	U	G	U	A	A	A	U	A	AACAUUUAAA
YDR296W	56	UAUAUAAGCU		C	A	U	G	U	A	A	A	U	A	GUGCAAUGCA
YOL033W	37	ACAAUAGGGU		C	A	U	G	U	A	A	A	U	A	CGUCAUAUAC
YMR293C	22	CAACGUUAAU		C	A	U	G	U	A	A	A	U	A	UUAUUAUUUU
YHR091C	61	AAUUUAUAAA		C	A	U	G	U	A	A	A	U	A	GAAGAAAGUU
YNR037C	36	GAUGAUAUAU		C	A	U	G	U	A	A	A	U	A	AGAUCAAGCC
YMR158W	55	AUAUACGGAC		C	A	U	G	U	A	A	A	U	A	AUAAUAUUAU
YKL003C	39	GCUACAAACA		C	A	U	G	U	A	A	A	U	A	CAUACAUAUC
YNL252C	87	UCGUCAAUCA		C	A	U	G	U	A	A	A	U	A	UCAUUAAAUG
YJL096W	39	CGUAUAAAAU		C	A	U	G	U	A	A	A	U	A	ACAAUAAAAU
YGR076C	76	AAUGUCUAAU		C	A	U	G	U	A	A	A	U	A	AUUUUGUGAU
YEL050C	119	UGUCCACAAU		C	A	U	G	U	A	A	A	U	A	UAAAUAUUGA
YDR237W	80	UCCCAUUCGU		C	A	U	G	U	A	A	A	U	A	UAUAAACUGU
YEL020W-A	56	CCAUUUUUAG		C	A	U	G	U	A	A	A	U	A	UAAAGAGAAA
YLR139C	81	AUUUCCGACA		C	A	U	G	U	A	A	A	U	A	AAAAAGGCAU
YLR067C	49	AUCAAAAAAU		C	A	U	G	U	A	A	A	U	A	AUUAACAAAA
YNR045W	6	UAAAA		C	A	U	G	U	A	A	A	U	A	UGUACCUCCC
YMR257C	206	UUCUUCAUAC		C	A	U	G	U	A	A	A	U	A	UAAGCGCAUA
YOR205C	42	UAGUAACGCA		C	A	U	G	U	A	A	A	U	A	UGAAUGUAAG
YNR040W	24	CGUAAGAAUG		C	A	U	G	U	A	A	A	U	A	AUAAUCGAAU
YKL053C-A	36	CAUUAUUCAA		C	A	U	G	U	A	A	A	U	A	CUAAUACUGC
YIR024C	27	GGAUAUACCA		C	A	U	G	U	A	A	A	U	A	UAACGCAAGC
YIR021W	14	UCUUAUAUAG		C	A	U	G	U	A	A	A	U	A	GAAAGUACGU
YGR212W	45	ACAUUUCCCA		C	A	U	G	U	A	A	A	U	A	UAGAAAGCAG
YGL068W	77	AGGAAUAUAU		C	A	U	G	U	A	A	A	U	A	UGUUUAACUC
YDR036C	54	CACUUCUAUG		C	A	U	G	U	A	A	A	U	A	AUAAAAGUAA
YPL040C	16	AUGUACCUUU		C	C	U	G	U	A	U	A	U	A	AAGAAUGCCA
YIL093C	37	ACCUAACCAA		C	C	U	G	U	A	U	A	U	A	AUUAAAAACA
YDR175C	31	GAACGGCCCC		C	C	U	G	U	A	U	A	U	A	UUAUGUAUUU
YCR046C	31	CCACCCAUCU		C	C	U	G	U	A	U	A	U	A	AGAAAAAUAG
YOR045W	38	UUUUCACUUA		C	C	U	G	U	A	U	A	U	A	UAUUGGUUUU
YPL173W	106	UUAUAUUCGA		C	C	U	G	U	A	U	A	U	A	UGAAAGCAUA
YMR193W	53	UUGGUUUUCC		C	C	U	G	U	A	U	A	U	A	AAAAAGCAUA
YKL170W	94	UAAUUAACCA		C	C	U	G	U	A	U	A	U	A	UUGCUUAAAU
YPR067W	18	UAUAUUCAUC		C	C	U	G	U	A	U	A	U	A	GCAUGCCCAG
YHR005C-A	102	UGAUUCAUAU		C	C	U	G	U	A	U	A	U	A	CAAGUAACAU
YNL081C	124	GUUGUCACUC		C	C	U	G	U	A	U	A	U	A	AUGUAUUUGU
YOR286W	31	AUCGAUAUAU		C	C	U	G	U	A	U	A	U	A	GACAACCUUU
YMR098C	6	UAUUA		C	C	U	G	U	A	U	A	U	A	AUAUCUUAAU
YLR090W	54	AGUUAUCCUA		C	C	U	G	U	A	U	A	U	A	UGUAUAUAUA
YGR021W	40	ACCACAAAUA		C	C	U	G	U	A	U	A	U	A	CUAAACAAAC
YGR028W	101	GCAGUAUACU		C	C	U	G	U	A	C	A	U	A	ACUUCCUUUA
YKR006C	45	AUUUUAAUAU		C	C	U	G	U	A	C	A	U	A	UAUAUACUCU
YPL072W	5	CCGC		C	C	U	G	U	A	C	A	U	A	GGUAUAUUAU
YNR017W	78	ACUGAUGGCG		C	U	U	G	U	A	U	A	U	A	GCAUUUGAAA
YNR022C	35	AGCGUACAAU		C	U	U	G	U	A	U	A	U	A	GGCAACAUCG
YDR405W	71	ACCCCUCACA		C	U	U	G	U	A	U	A	U	A	CGGAGCAAAC
YBR122C	100	CAUAAACAGC		C	U	U	G	U	A	U	A	U	A	CCGCAACAUA
YDR375C	27	UACUACAUAA		C	U	U	G	U	A	U	A	U	A	AUAAAAAUUC
YHR109W	19	CACUUACGAU		C	U	U	G	U	A	U	A	U	A	AAUGUUUUUA
YLR218C	25	UGAUGUAUAA		C	U	U	G	U	A	U	A	U	A	AUAGACAGCU
YHR116W	200	UCUCUACAUA		C	U	U	G	U	A	U	A	U	A	CCGAACAUAA
YLL009C	30		ACAACCAUUU	C	U	U	G	U	A	U	A	U	A	UAAGAAUAGG
YKL137W	59	UAUAUCCAUU		C	U	U	G	U	A	C	A	U	A	AAUUAUAUAC
YHR038W	40	AAUCAUAAAU		C	U	U	G	U	A	C	A	U	A	AAAAGUUCAU
YBL080C	14	AUAAACGCCG		C	G	U	G	U	A	A	A	U	A	GGAACCGUGC
YNL306W	61	UAUAUAUAUU		C	G	U	G	U	A	A	A	U	A	AUUCGAUUUU
YHL004W	35	UUAACCUAAA		C	U	U	G	U	A	C	A	U	A	UGCCCAUAUA
YGR165W	68	GCCAUUAUUA		C	U	U	G	U	A	C	A	U	A	AAAUAUUCUA
YOR187W	87	AAAUUUUAUA		C	G	U	G	U	A	A	A	U	A	AAGUGCCAUA
YDR194C	105	AAUACUUUCA		C	G	U	G	U	A	A	A	U	A	CCUAGUAUAU
YNL284C	39	AAUAUUCUCA		C	U	U	G	U	A	C	A	U	A	CCUUAAGAUA
YKR085C	25	UAAUAACAAU		C	G	U	G	U	A	A	A	U	A	CUACUCUAUA
YDR115W	36	UUGAAUACUU		C	U	U	G	U	A	C	A	U	A	GGUAUCUAAU
YBR282W	27	CUUCAAUAUG		C	G	U	G	U	A	A	A	U	A	CUAGUUUUCG
YAL039C	24	AGCGUAAGUA		C	G	U	G	U	A	A	A	U	A	GCCAAGUAAG
YGR112W	135	AUAAUUUAAA		C	U	U	G	U	A	C	A	U	A	ACUAACACCU
YPR140W	19	CAAUUAAAUU		C	G	U	G	U	A	A	A	U	A	CUAGCAUGUA
YDR316W	42	GGCUUAGAAU		C	G	U	G	U	A	A	A	U	A	UUUCAGUAAG
YBL107C	48	CUUAAAGAUU		C	U	U	G	U	A	C	A	U	A	GGAAGUAUAC
YBR262C	37	CGAACAUCCU		C	A	U	G	U	A	U	A	U	A	ACCUAUUGUA
YOR158W	109	UAAAUAUGCC		C	A	U	G	U	A	U	A	U	A	CGUCACUUGC
YOR150W	54	GUCUUCAAUC		C	A	U	G	U	A	U	A	U	A	UUUAUCUGUU
YKL167C	23	UAAGUUUGUU		C	A	U	G	U	A	U	A	U	A	UCAAAAAACA
YCR071C	30	AAAUAAUUGU		C	A	U	G	U	A	U	A	U	A	UAUUAAUUAA
YLR026C	193	UUAUGAACUU		C	A	U	G	U	A	U	A	U	A	AAAGAGCGUA
YGR147C	23	GUAGGCUUAG		C	A	U	G	U	A	U	A	U	A	GAGUUUACAU
YNL122C	82	UUUCGGUCUU		C	A	U	G	U	A	U	A	U	A	AAUAAGUAUG
YGL129C	77	UCCCAUUUCU		C	A	U	G	U	A	C	A	U	A	UAAAUAGAUA
YGR220C	31	UUACUACAAU		C	A	U	G	U	A	C	A	U	A	CAUCAAUAAU
YDR116C	85	UAUAUAAAAU		C	A	U	G	U	A	C	A	U	A	CAAAGUAACC
YDL202W	52	ACUAUUCAAU		C	A	U	G	U	A	C	A	U	A	CAUCAUCAAA
YJL143W	158	UUCUCUCAAC		C	A	U	G	U	A	C	A	U	A	UUAUAUAUUG
YDR079W	70	AUUAUUCUAA		C	A	U	G	U	A	C	A	U	A	CCUGUAUAGU
YMR188C	54	AGCACUACAC		U	C	U	G	U	A	A	A	U	A	UAUACAACUA
YDR347W	49	GUUGGUAGUC		U	C	U	G	U	A	A	A	U	A	UAUAAAGUCA
YNL185C	85	ACUGAUCUAU		U	C	U	G	U	A	A	A	U	A	UGUAUAUAAG
YNL177C	134	AUAUUGUGAU		U	C	U	G	U	A	A	A	U	A	ACAACUAGUU
YML025C	79	UAAAAAAUAA		U	C	U	G	U	A	A	A	U	A	AUAAGCCCAU
YER154W	19	UCUAUAUCUC		U	C	U	G	U	A	A	A	U	A	UAAAAAUAUA
YBR185C	37	UUUUGGAACA		U	C	U	G	U	A	A	A	U	A	GCCAUUGCUU
YLR203C	92	UAUCUCAAUA		U	C	U	G	U	A	A	A	U	A	CAAAAAUACU
YNL073W	24	UGCCAAUGCU		U	U	U	G	U	A	A	A	U	A	AAUCAGACAU
YIL098C	28	AUAUCAGAGU		U	U	U	G	U	A	A	A	U	A	AGUAUAUAUA
YBL090W	52	GAUUUCCGUC		U	U	U	G	U	A	A	A	U	A	GGUAAUGCGU
YNR036C	72	CAUACAACCU		U	U	U	G	U	A	A	A	U	A	GCAAUGACCA
YLR289W	67	GUACUUUUCA		U	U	U	G	U	A	A	A	U	A	AAAGAGAAAA
YOL023W	125	GUAUAUAAUC		U	A	U	G	U	A	A	A	U	A	CUGUAAACUA
YER093C-A	28	AUCUCUUUAA		A	C	U	G	U	A	A	A	U	A	AUGGUAUAAC
YGR171C	17	UACUUACUGC		A	C	U	G	U	A	A	A	U	A	UUAACUUAAG
YNL137C	53	CUCUCUUUAC		A	C	U	G	U	A	A	A	U	A	UUUAAUUUUU
YIL070C	62	GUCAAAUUUA		A	C	U	G	U	A	A	A	U	A	AUUUAUAUAU
YHR024C	213	AUAUUCUCAU		U	C	U	G	U	A	U	A	U	A	CAAAACAUCU
YKL138C	41	AAAAAUUUCA		U	C	U	G	U	A	U	A	U	A	GUUUAAUCAU
YER141W	119	CCUACGAGAA		G	C	U	G	U	A	A	A	U	A	UGAAUUUCUU
YBR024W	68	UAACAGUUAC		A	U	U	G	U	A	A	A	U	A	GAAAAAAAUA
YHR168W	177	CUCAUCGCGG		A	U	U	G	U	A	A	A	U	A	GUAAAUAUAA
YMR166C	182	CCGAAUAAGU		U	U	U	G	U	A	U	A	U	A	GUCAUUUACG
YER058W	46	ACUACUCUUG		U	U	U	G	U	A	U	A	U	A	UGUAAGAAUC
YJL112W	108	UUCGUUCUGG		A	A	U	G	U	A	A	A	U	A	AAGUAUCGUC
YPL252C	40	CCCAAUUUCU		C	C	U	G	U	G	A	A	U	A	AUCUAUAUAU
YMR157C	53	UAAUAGCUUA		U	A	U	G	U	A	U	A	U	A	UAUCUGGAUA
YDR387C	95	UUUUCUUAUA		U	A	U	G	U	A	U	A	U	A	UUAGUUAAAA
YMR282C	54	UAUUCUAUAG		G	A	U	G	U	A	A	A	U	A	AUAUGGGACU
YJR045C	11	AAAGCAAAUU		C	C	U	G	U	U	A	A	U	A	AAUUACUACC
YPL132W	21	AAAGUCAUUC		A	A	U	G	U	A	C	A	U	A	AAUACUGUUA
YFR022W	56	UAUAGAAAGU		G	A	U	G	U	A	U	A	U	A	GCAUUUACGC
YNL293W	208	AUGAGCUAAG		C	U	U	G	U	A	A	A	U	U	GUGUAAGUUA
YDR285W	122	UUAUUCAUAG		C	U	U	A	U	A	A	A	U	A	UUUACAGUGU
YJL104W	110	AACCACCAUC		C	U	U	G	U	A	U	U	U	A	GUUAAUAUUA
		Consensus (10nt)		C	U	U	G	U	A	A	A	U	A
					C					U
					A
