# Supplementary material for: Extensive Association of Functionally and Cytotopically Related mRNAs with Puf Family RNA-Binding Proteins in Yeast
Source: PLoS Biol. 2004 Mar 16;2(3):e79. doi: 10.1371/journal.pbio.0020079 (PMC368173; doi:10.1371/journal.pbio.0020079)
Supplement: Table S10 — (55 KB XLS). [file pbio.0020079.st010.xls]

## Sheet: Puf4_3'UTR
YORF	Position in 3'-UTR
YKL172W	68	CUAUCAUCUC		U	U	U	G	U	A	C	A	C	U	A	GUAUAAAAUAG
YAL059W	76	UCUUUCAUUC		U	U	U	G	U	A	C	A	U	U	A	GAUAACAUGGU
YBR267W	54	UGCUUCACCA		U	U	U	G	U	A	C	A	U	U	A	GAUAAUUCUUC
YGR159C	95	UAUAAUAUUU		U	G	U	G	U	A	C	A	U	U	A	GUAAGUAAAUA
YOR145C	24	GCUUUCAUCA		U	C	U	G	U	A	U	A	A	U	A	UUUAUAUGUCG
YDR496C	40	UAUAUAAGCA		U	C	U	G	U	A	C	A	A	U	A	AUAAUAAAAAG
YDR361C	51	GUUAGUGCAA		U	U	U	G	U	A	U	A	U	U	A	UUAACAGACGA
YNL213C	58	GGAACAUAUA		U	A	U	G	U	A	C	A	U	U	A	GAAUAGAGAGC
YKL007W	55	UGAAUACAUC		U	A	U	G	U	A	C	A	U	U	A	UUUAUUUUUGG
YBR143C	85	CUUUUAAUUU		U	U	U	G	U	A	C	A	A	U	A	UAAUAUAUACU
YCR047C	31	CGCAUAUUCU		U	U	U	G	U	A	U	A	C	U	A	UAAAAAUACAC
YGR063C	21	UCUGAUAUCA		C	A	U	G	U	A	U	A	A	U	A	GUAAUGAAUUU
YLR026C	65	UCUCAUCUUU		U	C	U	G	U	A	C	A	A	U	A	AUAUAGCAAUA
YGL014W	55	UAUAAUAUCU		U	U	U	G	U	A	C	A	A	U	A	CUAAAAUACAU
YHR089C	127	UACCGUUUGU		U	C	U	G	U	A	U	A	C	U	A	UAUAUAUAUAU
YDL227C	3	AA		U	G	U	G	U	A	U	A	U	U	A	GUUUAAAAAGU
YPR187W	37	AUUUGCUUUG		U	U	U	G	U	A	U	A	U	U	A	UUAUAACUAUA
YDL208W	85	CUGUAGGCCU		U	C	U	G	U	A	U	A	U	U	A	UAUAAUACUAC
YDR224C	76	AGUAAAAAAA		A	U	U	G	U	A	U	A	A	U	A	GUUUAAUAAUU
YDL014W	129	AACCCUCGAC		U	U	U	G	U	A	A	A	A	U	A	GAUAUUACUAA
YJR063W	27	CAUAUUACAA		U	U	U	G	U	A	C	A	U	U	A	AUAUCAUCCCC
YKL164C	54	CGUAGCAUAU		U	C	U	G	U	A	C	A	U	U	A	GUCAUUUCUGU
YPL043W	47	UCUCUUUACG		U	A	U	G	U	A	C	A	U	U	A	UUUUUCAAAGA
YLR435W	12	AUCUUCAAAA		U	C	U	G	U	A	U	A	U	U	A	UAAUUGAUAGU
YDR399W	44	UACAGCAGAA		U	U	U	G	U	A	C	A	A	U	A	GACAACGCAUA
YBR061C	124	UAGAAUAUCC		A	U	U	G	U	A	U	A	A	U	A	UAAAAGAAAAU
YMR300C	27	UGUUCAGUUG		U	A	U	G	U	A	A	A	A	U	A	GUUUCCAAAUG
YLR175W	88	UUUUUUUUAG		U	G	U	G	U	A	U	A	U	U	A	AUAACGUAAAA
YHR201C	54	UAUAGAUAUU		U	U	U	G	U	A	C	A	C	U	A	CUAUUUGUCUU
YBR167C	28	GCUCAUUGUU		A	U	U	G	U	A	U	A	C	U	A	UUUAUAGCUAA
YPR143W	46	AGAAAUAAAA		A	C	U	G	U	A	U	A	U	U	A	UUUAGUCUAUG
YOR243C	22	GUGCAAUAUU		C	A	U	G	U	A	U	A	U	U	A	GUUUACUUUUU
YHR175W	139	GUUAACAUUA		C	A	U	G	U	A	U	A	A	U	A	UUUAGCACUCG
YER126C	162	CUCGUCAUUC		U	C	U	G	U	A	C	A	A	U	A	UAACAAAUCAA
YBL039C	59	CUAAUUUUUU		U	A	U	G	U	A	U	A	U	U	A	UAUUUUUUGGA
YLR355C	123	CCGACAUACA		U	C	U	G	U	A	C	A	C	U	A	GGAAGCCCUGU
YMR161W	102	AAAAAACGCA		U	U	U	G	U	A	U	A	C	U	A	GAUGACAUUUA
YDR339C	50	UUUUGGUUUA		U	A	U	G	U	A	U	A	U	U	A	AUUUCAUAACA
YBL024W	38	CUGUAAAGUA		A	A	U	G	U	A	U	A	U	U	A	UUAAAAGGCAA
YBR010W	91	UUCUUUAACA		G	U	U	G	U	A	U	A	A	U	A	GUUAUUUUUUA
YDR419W	194	GUGAUAACAU		U	A	U	G	U	A	C	A	A	U	A	UUCAUACUAGG
YLR017W	17	CCGCUAAUCA		U	A	U	G	U	A	A	A	A	U	A	UAAAUAGGAGA
YBR133C	8	AUUCUGC		A	U	U	G	U	A	U	A	C	U	A	UAUACUGCGGC
YHR143W-A	204	GGUGUAUACA		A	A	U	G	U	A	U	A	A	U	A	AUAAUAGUAUA
YKL051W	176	UGCUUCUCAA		U	C	U	G	U	A	U	A	G	U	A	GUUUUCCUUUU
YLR009W	74	AUAAGAAUCA		C	C	U	G	U	A	U	A	C	U	A	UUAUUUACAUU
YDL166C	41	UACAUAUAUA		A	U	U	G	U	A	A	A	U	U	A	GUAACAGUAGU
YOL080C	49	AAUGCAUUGG		U	A	U	G	U	A	C	A	U	U	A	GUCUAUGUGGC
YLR068W	77	ACUUAAUUAG		U	G	U	G	U	A	U	A	U	U	A	AUUUUAUUUCC
YPL107W	26	UUGAAAAGCC		U	A	U	G	U	A	C	A	A	U	A	UUUGCGGUCUU
YNL113W	122	AUUUAAAAUC		U	A	U	G	U	A	U	A	A	U	A	UAACCAGAUAA
YNL031C	217	GGCAAGAAAC		C	A	U	G	U	A	U	A	A	U	A	AUUAUCAAUA
YOR084W	6	ACACU		U	G	U	G	U	A	C	A	C	U	A	UUACAUAUAUU
YDR370C	4	AGA		C	G	U	G	U	A	U	A	A	U	A	UAUAAUACUUU
YJL158C	93	GUAUGAAUGA		U	U	U	G	U	A	U	A	U	U	A	CAUUUUUAAGG
YIR004W	16	GCAAUCAUCU		C	U	U	G	U	A	U	A	U	U	A	AAAAUUCAAAA
YOR294W	116	UUUUUAAAUA		A	U	U	G	U	A	A	A	U	U	A	GAAAAACAUCA
YCL054W	28	UUUCCAUUCC		C	U	U	G	U	A	U	A	A	U	A	UUGAAAAUAAA
YIL096C	73	AGCGUAAGUA		U	C	U	G	U	A	A	A	A	U	A	GUUGUGAAAGU
YCR051W	103	AUGUAUCUUU		U	C	U	G	U	A	C	A	U	U	A	AUAGACGUUCU
YOR117W	111	UAUAUGGCUA		A	U	U	G	U	A	U	A	C	U	A	CUUAUUAUUUG
YML022W	91	UCUCAAUUUG		G	U	U	G	U	A	U	A	A	U	A	UUUACUUUUUA
YLR186W	25	UGGCAUCCUC		U	U	U	G	U	A	U	A	A	U	A	AACAGUCAAUA
YKR081C	12	ACCCAUAAAC		U	U	U	G	U	A	U	A	U	U	A	UAUGAUAAUCU
YOR252W	50	UAUAUAAUUU		U	A	U	G	U	A	U	A	U	U	A	UAGUAGAAAAA
YPR041W	24	AAAAGACUUA		U	G	U	G	U	A	A	A	U	U	A	UUAUAUGACAU
YDR101C	53	UAUAUCAUAA		A	A	U	G	U	A	A	A	A	U	A	GAAUAUUAUAA
YKR035W-A	89	CUGUACAUAA		A	U	U	G	U	A	U	A	C	U	A	AAAUCAAUAAA
YJR069C	94	UAUAAAGAUG		C	C	U	G	U	A	U	A	U	U	A	GAGUUGGGAUA
YML080W	67	AGUUUUUAUG		U	A	U	G	U	A	U	A	U	U	A	AUUCAAACAGA
YBR252W	31	ACACUUGUAU		A	A	U	G	U	A	U	A	A	U	A	AAAUCAGGAUA
YGL078C	80	UUAACAAAAC		A	C	U	G	U	A	U	A	U	U	A	CUAUUAUAACU
YOL023W	134	CUAUGUAAAU		A	C	U	G	U	A	A	A	C	U	A	UUUAAUUAUCA
YNL061W	107	AAUAUGUCUC		A	C	U	G	U	A	U	A	U	U	A	AAUUCAAAAUA
YHR052W	105	AUAUGUUUGA		A	G	U	G	U	A	U	A	U	U	A	AAAAUAAAGUC
YNR053C	19	ACGGACAACC		G	G	U	G	U	A	U	A	A	U	A	UUAAUUUAAGA
YDR463W	128	UAAAUGUACU		G	C	U	G	U	A	U	A	C	U	A	UAUAAAAACUU
YMR290C	214	AAAAUCAUGA		U	U	U	G	U	A	A	A	C	U	A	UUGUAAAAAAA
YDR315C	54	UACAUUACCA		U	U	U	G	U	A	A	A	A	U	A	UAUGGAUAGAU
YBR088C	19	UAUCUAUAUA		G	U	U	G	U	A	U	A	C	U	A	AAAAUAAUAAA
YHR058C	27	UGCAUAUAUC		U	U	U	G	U	A	C	U	A	U	A	UUAUAAAACCC
YER049W	49	UAUUUAUAAA		G	U	U	G	U	A	U	A	A	U	A	GAAGUAAUAAA
YGR187C	33	AUAGCAUAGA		A	U	U	G	U	A	U	A	A	U	A	CAGAAAUAACA
YBL028C	53	AAUUUUUAAU		U	A	U	G	U	A	C	C	A	U	A	CUAAAAUUCCG
YNL067W	41	GGCGCUUAAA		U	A	U	G	U	A	C	A	U	U	A	UUCCUACUUUU
YAL011W	68	UAUUUUUUAA		C	C	U	G	U	A	U	A	U	U	A	AAACCUUUAUU
YNL111C	148	GAAGUAUGUC		A	C	U	G	U	A	U	C	A	U	A	GAAUCUGCCUG
YKL113C	48	CCUUGGCAUA		U	A	U	G	U	A	A	C	A	U	A	GAUAUUUGUAU
YJL122W	43	UGGCUCGGUU		U	A	U	G	U	A	U	A	U	U	A	GGAGAUCAAAA
YOR206W	54	AGUCUAUAAA		U	G	U	G	U	A	A	A	A	U	A	AAGAAAAGUCU
YDR308C	41	GAGGACAGAA		A	A	U	G	U	A	C	U	A	U	A	GUUAUAUGGCA
YAL025C	87	UGGGCAGCGC		A	C	U	G	U	A	C	C	A	U	A	AUAACAACCAG
YNL064C	87	UAGCUAUACA		U	A	U	G	U	A	A	A	G	U	A	AUAAUGGUAGA
YDR429C	78	AGAAAGAAAG		U	A	U	G	U	A	A	A	C	U	A	AUCAAUCUAUA
YPL081W	86	UACUAUCGAU		U	U	U	G	U	A	A	A	A	U	A	GGACGAAGAAC
YGL097W	55	CUCAGUAUAA		A	U	U	G	U	A	A	A	A	U	A	UAACAUAAAUC
YBR034C	145	UUUGCAUGUC		C	U	U	G	U	A	C	U	A	U	A	GUUUUUAAAAG
YKL201C	64	CCUCUAUGCA		U	U	U	G	U	A	U	U	A	U	A	UAUUUAUUACC
YGL029W	127	CUUAGCAGUA		A	U	U	G	U	A	U	A	G	U	A	AUUUUAUUUAA
YPR137W	108	AAAUGUAUCU		U	U	U	G	U	A	A	A	A	U	A	UCUAAAAAAAA
YBR247C	71	GCUUCUGAAU		C	A	U	G	U	A	U	A	A	U	A	AGUAGAAAAUA
YGR191W	87	CGCGGGAAUC		U	G	U	G	U	A	U	A	U	U	A	CUGCAUCUAGA
YNL002C	19	GUAUUUUAAA		A	U	U	G	U	A	U	A	G	U	A	CAUAGGUUGUU
YML093W	71	UAUUAUGCAU		U	G	U	G	U	A	G	A	A	U	A	GUAAUACUGGA
YGL130W	113	UAUCUAUUUA		U	A	U	G	U	A	C	A	U	G	A	GAAAUGGGAGA
YDL031W	42	AUAGUUUACA		U	A	U	G	U	A	C	C	A	U	A	GCAAGAAAACA
YPL146C	111	AAGACCAACA		A	C	U	G	U	A	U	A	G	U	A	GGUAACAAAUU
YBR009C	112	UUAGGAGAAA		U	A	U	G	U	A	C	A	A	U	U	AUAAACAUAUA
YDR071C	55	ACAUAUAAUU		U	U	U	G	U	A	U	A	U	U	U	UAAAAUUGCCA
YMR194W	18	AAAACUGAUU		U	U	U	G	U	A	A	U	A	U	A	UAUAUAGAUAU
YMR044W	54	AGGGGAAACC		U	G	U	G	U	A	C	U	A	U	A	AAAUAGACUAA
YPR101W	86	CCUUAGCGCG		C	A	U	G	U	A	C	A	A	U	A	ACAUAGAGUUU
YNL030W	126	UUUAUUAUUU		C	A	U	G	U	A	C	U	A	U	A	UAUAUUAAAAA
YJL087C	62	AUUUGCUUGG		A	A	U	G	U	A	A	C	A	U	A	GUUUUACUAAC
YBL003C	131	UAUUAAAGAC		A	G	U	G	U	A	U	A	G	U	A	UUACUAUUAAU
YGL070C	180	AGCACCGAUA		U	A	U	G	U	A	A	U	A	U	A	AUAAGAACGAU
YJL111W	141	UUUUGUAUAC		U	C	U	G	U	A	U	C	U	U	A	AAGUAAUUCUA
YML052W	19	AGUUUUCCGC		U	U	U	G	U	A	A	U	A	U	A	UAUUUAUACCC
YAL021C	34	CUCCCUCCUC		U	C	U	G	U	A	C	A	C	U	A	CCUCAUUAUAA
YEL042W	29	CUUUUCGUCC		C	A	U	G	U	A	U	A	U	U	A	AGGAAGAGGAG
YNL185C	93	AUUCUGUAAA		U	A	U	G	U	A	U	A	U	A	A	GUUUUAAAUUC
YLR284C	56	GUACAGACAA		U	A	U	G	U	A	U	G	C	U	A	AUUAAUCUAUA
YNL110C	34	AGAAAAGGGU		U	U	U	G	U	A	A	G	A	U	A	GAAUAGGAGAU
YOR089C	159	CUUCUUAUAA		U	U	U	G	U	A	A	A	U	U	U	UUUAACUGCAU
YPL019C	4	GAA		C	A	U	G	U	A	U	A	U	U	U	UUUAUAUACAC
YLL035W	80	AUAUAUUUGU		U	A	U	G	U	A	U	A	C	U	C	AUAUUCCUUCA
YMR126C	20	UCAAUAGCAU		A	G	U	G	U	A	A	C	A	U	A	GUGUAGCAUAC
YGL161C	47	GACUAGUAUC		A	U	U	G	U	A	U	A	C	U	C	UUAUUAUGUAG
YDL189W	146	AGUUUGUAUG		U	U	U	G	U	A	U	A	U	A	A	GUUGUUAUUAU
YPL196W	51	GAACCUCAUG		A	U	U	G	U	A	A	A	C	G	A	GAAACACUCCU
YFL017W-A	32	UGUCGACCUC		U	A	U	G	U	A	C	U	A	U	A	CAGCAAUACUA
YNL044W	43	UCUUUUCUAU		U	G	U	G	U	A	U	U	U	U	A	CUCUUCUUCAA
YKL009W	37	UUAAUAGACC		A	U	U	G	U	A	U	A	A	A	A	AUUUCUUUUUU
YMR123W	73	AAUGUCCGCA		A	U	U	G	U	A	A	A	U	U	U	UUUUGUCCGCU
YOL156W	84	UGUUUUUACU		U	U	U	G	U	A	C	C	C	U	U	UAAUUUCUAAU
		Consensus (11nt)		U	U	U	G	U	A	U	A	A	U	A
				A	A					C		U
					C					A
