# Supplementary material for: Extensive Association of Functionally and Cytotopically Related mRNAs with Puf Family RNA-Binding Proteins in Yeast
Source: PLoS Biol. 2004 Mar 16;2(3):e79. doi: 10.1371/journal.pbio.0020079 (PMC368173; doi:10.1371/journal.pbio.0020079)
Supplement: Table S11 — (34 KB XLS). [file pbio.0020079.st011.xls]

## Sheet: Puf5_3'UTR
YORF	Position in 3'-UTR
YEL018W	36	AUCUAAAGUCU		U	G	U	A	A	C	A	U	U	A	CUAUUAUAUA
YKL005C	19	UUCCUAAGAGU		U	G	U	A	A	C	A	A	U	A	UUAUAGUAAU
YBR163W	9	UGUAGGUAU		U	G	U	A	A	C	A	U	U	A	UUUAUUCUAG
YDL070W	81	UAAAAAAGAUU		U	G	U	A	A	C	A	U	U	A	UAAACAAAAA
YBL002W	63	UUUUUAUAUAU		U	G	U	A	A	C	A	U	U	A	GGGUUCUGUU
YIR008C	14	UGAAAUCUUUU		U	G	U	A	A	C	A	A	U	A	AAAAGGGUGU
YDR301W	106	AACACUAGAUU		U	G	U	A	A	C	A	A	U	A	ACGCAUGUAU
YGR188C	93	GUAGAGCCAAU		U	G	U	A	A	C	A	U	U	A	AUAUAUAAAA
YKL043W	148	AAAAAAAAAAU		U	G	U	A	A	C	A	U	U	A	UAAAUCAUAA
YDR174W	149	CCCUCUCCUCU		U	G	U	A	A	C	A	G	U	A	UAUCUUCCUU
YAL055W	17	AAAGAGUUUCU		U	G	U	A	A	C	A	G	U	A	UGUAAAGAAU
YLR425W	35	GUAAAUAUCGU		U	G	U	A	A	U	A	A	U	A	UAAGCCAACA
YKR008W	66	UAUAUACACUU		U	G	U	A	A	U	A	U	U	A	UCCAUCCUCU
YLR055C	5	UGAGU		U	G	U	A	A	U	A	A	U	A	AUCAUAACCA
YDR448W	143	UUUUUUUUGGU		U	G	U	A	A	U	A	U	U	A	AAAGAAUAAA
YNL066W	165	AUAAAUUAUUU		U	G	U	A	A	U	A	U	U	A	AAGAC
YDR075W	73	GGAAAAAAAAU		U	G	U	A	A	U	A	U	U	A	CAUACUUCUU
YNL278W	104	CUGGGCACGAU		U	G	U	A	A	U	A	A	U	A	CUUCAUGAUA
YML081W	29	GCAUAUCCGUA		U	G	U	A	A	C	A	U	U	A	UAUUAGUUCU
YFL034W	71	UCUCCAAAAUA		U	G	U	A	A	C	A	A	U	A	CUAUAUAGAA
YPR171W	48	CGUACAUAUGA		U	G	U	A	A	C	A	A	U	A	AUAUGAUAAU
YBL052C	36	AAGCAUAUACA		U	G	U	A	A	C	A	U	U	A	UUAAUAGCAA
YIR010W	42	ACUUCUGCAUA		U	G	U	A	A	C	A	U	U	A	CACAGUCAUA
YDL159W	119	CAAUUUUCUAA		U	G	U	A	A	C	A	A	U	A	UUUUUAAAAA
YKL032C	25	UAGUUUUCCAC		U	G	U	A	A	C	A	U	U	A	UCCCACGCAA
YOL116W	105	UGGGUUGUAUC		U	G	U	A	A	C	A	A	U	A	AUCUCUAAUA
YPL255W	130	GUUUCUCCCAC		U	G	U	A	A	C	A	U	U	A	AAAAUACGUC
YBR060C	22	UCACGAACAAU		U	G	U	A	A	U	A	G	U	A	CUAGGCUUGC
YDR505C	20	UAUUUCCUUGU		U	G	U	A	A	C	U	A	U	A	AAUUUUCUAA
YHR036W	149	CAUGGAAAAUA		U	G	U	A	A	U	A	A	U	A	CAAACAAGUU
YNL047C	37	UCUAGUUUGUA		U	G	U	A	A	U	A	U	U	A	UGUAUAAGUU
YBR028C	146	UAUAUAAUGUA		U	G	U	A	A	U	A	A	U	A	UUAAAAACAA
YGR041W	82	UCAGAAAACAA		U	G	U	A	A	U	A	A	U	A	UAUGGUAGCC
YDR225W	52	UGCUUCUCCAU		U	G	U	A	A	C	U	A	U	A	UUAAGUGUCU
YOR257W	33	UAAAAAUGAUU		U	G	U	A	A	C	U	A	U	A	UUAGUAUACU
YDR381W	129	UGAUAUGUUUA		U	G	U	A	A	U	A	A	U	A	UUUACCACCG
YDR451C	133	CUAUAUAGAGA		U	G	U	A	A	U	A	U	U	A	UAUUCUUUCA
YPL269W	90	AGUUUAAAUAA		U	G	U	A	A	U	A	U	U	A	UGUGUAAUUU
YBL043W	82	CUCAUUGUUGU		U	G	U	A	U	C	A	U	U	A	UUACUAACUA
YDR277C	49	GACUCUUCGAU		U	G	U	A	U	C	A	A	U	A	CUAUCCCAUG
YPR019W	87	UCCUUAUGCUU		U	G	U	A	A	C	A	C	U	A	UUCAAUACUG
YGL096W	87	CCUUUGAAAUU		U	G	U	A	A	U	U	U	U	A	AUAAAAAUUC
YKR092C	70	AGUAAACAAAU		U	G	U	A	A	U	U	A	U	A	GCAACGAUAG
YPL254W	29	AUGCGGUAUGU		U	G	U	A	A	U	U	A	U	A	UUGAAAGAUU
YGL101W	161	UGUGCAUUAUA		U	G	U	A	A	C	U	U	U	A	GAAAUAAUC
YDR334W	102	AAUCAACAAAU		U	G	U	A	U	U	A	U	U	A	UUUCCGACAA
YLR455W	165	UCCAUAAAAAU		U	G	U	A	U	U	A	A	U	A	AGUCA
YLR357W	149	UAUAUUAUCGU		U	G	U	A	U	U	A	A	U	A	GUAGCCAUAU
YHR061C	83	UUAUGGGAUUU		U	G	U	A	U	U	A	U	U	A	CGGUGUUCGG
YOR095C	71	AUUUUUUAUAU		U	G	U	A	U	U	A	U	U	A	AAGCUAUUUA
YKL048C	144	ACAUUUGCAUU		U	G	U	A	U	U	A	A	U	A	ACACUAAAGA
YDL160C	108	UUACAUUACUU		U	G	U	A	A	C	C	A	U	A	CUUUUACUAU
YER114C	168	GGAUUGGGGUU		U	G	U	A	A	C	C	A	U	A	UA
YNL152W	23	CAUGCUGUUAU		U	G	U	A	A	U	A	C	U	A	AUAUUUAAAU
YBR129C	40	UUUUUUUUCUU		U	G	U	A	C	U	A	U	U	A	AAUAAUACGU
YOL158C	103	CAAUAAUGGCG		U	G	U	A	A	C	A	G	U	A	UAAUAUUGUU
YOR079C	71	AAUUUUGUGAU		U	G	U	A	C	U	A	U	U	A	UUUUAUUAUG
YNL225C	31	AGAUAAAUUGU		U	G	U	A	A	U	U	G	U	A	ACUAAAAAUU
YGL153W	38	UUAACGGAAAU		U	G	U	A	A	U	U	G	U	A	ACUGUCCUAG
YLR405W	105	AGCUCUGUUUG		U	G	U	A	A	U	A	A	U	A	UAACCUAAAA
YIL149C	15	AUAUUAAACAA		U	G	U	A	A	U	U	A	U	A	UAAAUAUGAA
YIL131C	23	UCGAACCCAUA		U	G	U	A	U	U	A	U	U	A	AACAAUAAAG
YPR008W	28	UCUUGCUUCUC		U	G	U	A	A	C	U	G	U	A	GUUUUCCUCC
YMR044W	148	CUAGACUGUGC		U	G	U	A	U	U	A	U	U	A	CAAUUAAAGU
YBR202W	135	GAUAUGUAUUC		U	G	U	A	U	U	A	U	U	A	UAAUUUUACU
YMR250W	38	CCCUAUAUGUA		U	G	U	A	C	C	U	U	U	A	CCUUUUAUUU
		Consensus (10nt)		U	G	U	A	A	U	A	U	U	A
									C		A
